# Supplementary material for: Physiology, fast and slow: bacterial response to variable resource stoichiometry and dilution rate
Source: mSystems. 2024 Jul 9;9(8):e00770-24. doi: 10.1128/msystems.00770-24 (PMC11334502; doi:10.1128/msystems.00770-24)
Supplement: Supplemental Tables — Tables S1 to S11. [file msystems.00770-24-s0002.xlsx]

## Sheet: Supplemental_Table_1_media
Supplemental Table 1. Elemental concentrations within the media used for culturing in this study.
Compound	Final concentration
FeCl3*6H2O	25.3 mM
Na2EDTA*2H2O	31 mM
CaCl2	100 mM
MgSO4	1500 mM
NaHCO3	150 mM
H3BO3	39 mM
KCl	3000 mM
MnCl2*4H2O	9 mM
CuSO4*5H2O	6 mM
ZnSO4*7H2O	12 mM
CoCl2*6H2O	5 mM
NaMoO4*2H2O	0.9 mM
Na2SiO3	100 mM
H2SeO3	.012 mM
Na3VO4	.01 mM
LiCl	7.3 mM
RbCl	0.6 mM
SrCl2*6H2O	0.57 mM
NaBr	0.16 mM
KI	.02 mM
Vitamin B12	.0004 mM
Biotin	.002 mM
Thiamin	0.3 mM

## Sheet: Supplemental_Table_2_genes
Supplemental Table 2. Genes of interest discussed in the manuscript, including their enrichment under certain conditions.
Gene	Gene_ID	Enriched treatment of interest	Comparison example	Log2FoldChange, direction	p value
oprB	PP_1019	C-stress, 0.12 hr	C vs P, 0.12 hr	-2.67	9.83374e-06
amtB	PP_5233	N-stress, 0.12 hr	C vs N, 0.12 hr	6.42	2.62e-95
pstCABS	PP_2656-2659	P-stress, 0.12 hr	C vs P, 0.12 hr	8.60, 5.56, 4.88, 6.37	7.50E-83, 1.55E-33, 2.85E-28, 2.27E-32
crcY	PP_mr44	C-stress, 0.12 hr	C vs P, 0.12 hr	-5.48	4.62724e-15
crcZ	PP_mr53	C-stress, 0.12 hr	C vs P, 0.12 hr	-1.09	0.03
glnALG,K	PP_5046-5048, PP_5234	N-stress, 0.12 hr	C vs N, 0.12 hr	3.92, 2.03, 2.27, 2.85	2.92E-07, 1.9E-03, 3.56E-05, 4.28E-06
phoBRU	PP_5320-5321, PP_5325	P-stress, 0.12 hr	N vs P, 0.12 hr	1.61, 1.86, 3.94	6.08E-07, 6.06E-08, 1.24E-41
putative protease	PP_2685-PP_2688	N-stress, 0.12 hr	C vs N, 0.12 hr	3.71, 4.86, 4.78, 5.72	2.80E-26, 1.68E-23, 1.18E-21, 2.31E-72
ethylene glycol porin	PP_2662	C-stress, 0.12 hr	C vs P, 0.12 hr	-5.43	5.53e-16
glcDEFG, gcI	PP_3745-PP_3748, PP_4297	C-stress, 0.12 hr	C vs P, 0.12 hr	-4.78, -5.06, -5.06, -3.38, -3.74	1.51E-19, 1.62E-26, 4.52E-14, 5.61E-09, 1.10E-12
nasATS	PP_2092-2094	N-stress, 0.12 hr	C vs N, 0.12 hr	5.23, 5.18, 2.49	1.44E-10, 3.69E-20, 6.77E-06
narB, nirBD	PP_1703, PP_1705-1706	N-stress, 0.12 hr	C vs N, 0.12 hr	3.81, 5.19, 5.21	5.64E-08, 6.99E-09, 8.23E-10
urtABCDE	PP_4841-4845	N-stress, 0.12 hr	C vs N, 0.12 hr	7.68, 3.85, 4.34, 5.20, 3.39	2.72E-65, 9.57E-07, 2.58E-10, 1.93E-13, 5.26E-07
ureDABCEJFG	PP_2842-2849	N-stress, 0.12 hr	C vs N, 0.12 hr	1.90, 3.11, 3.79, 2.72, 3.01, 2.58, 2.05, 3.56	.02, .003, 8.75E-09, 8.75E-09, 3.9E-04,5.3E-05, 1.09E-049
phnXW	PP_2208-2209	P-stress, 0.12 hr	C vs P, 0.12 hr	4.59, 4.42	2.40E-23, 9.19E-12
liv AA transport	PP_2747-2753	C+N stress, 0.12 hr	C vs P, 0.12 hr	-3.74, -3.01, -2.83, -1.76, -2.29, -3.01, -0.53	2E-04, 7E-04, 1.8E-03, .01, .002, .37
yhd AA transport	PP_1297-1300	C+N stress, 0.12 hr	C vs P, 0.12 hr	-3.34, -3.24, -2.81, -2.87	2.77E-10, 1.22E-07, 4.66E-09, 5.36E-08
putative ABC transporter	PP_3220-3223	C+N stress, 0.12 hr	C vs P, 0.12 hr	-2.82, -3.72, -4.01, -0.75	3.1E-04, 4.99E-05, 2.82E-06, 0.07
paa cluster	PP_3270-3285	C+N stress, 0.12 hr	C vs P, 0.12 hr	-1.3, -1.3, -1.6, -1.0, -1.7, -3.2, -3.1, -0.6, -0.9, -0.3, -1.5, -2.7, -1.9, -2.6, -1.4, -1.2	8.9E-03, 5.7E-07, 9.1E-07, 0.2, 0.02, 8.6E-04, 0.7, 0.2, 0.2, 0.02, 5E-04, 1.2E-03, .1
allantoinase	PP_4286-4288	C+N stress, 0.12 hr	C vs P, 0.12 hr	-3.3, -3.1, -3.8	8.1E-12, 8.1E-11, 2.2E-15
hydantoin racemase	PP_4310	C+N stress, 0.12 hr	C vs P, 0.12 hr	-4.56	1.95e-15
methylamine	PP_3460-3459, PP_5602	C+N stress, 0.12 hr	C vs P, 0.12 hr	-1.8, -2.7, -3.5	2.2E-08, 6.6E-12, 3.1E-40
elongation factor P	PP_1858	N+P stress, 0.12 hr	C vs P, 0.12 hr	4.24	2.37e-22
polyribonucleotide nucleotidyltransferase	PP_4708	N+P stress, 0.12 hr	C vs P, 0.12 hr	3.93	2.34e-13
endonuclease endA	PP_3375	N+P stress, 0.12 hr	C vs P, 0.12 hr	3.72	2.18e-41
tryptophan synthase	PP_0082-0083	N+P stress, 0.12 hr	C vs P, 0.12 hr	3.37, 4.48	5.88E-39, 2.22E-55
lipoprotein oprL	PP_1223	N+P stress, 0.12 hr	C vs P, 0.12 hr	3.72	4.77e-11
outer membrane protein oprG	PP_0504	N+P stress, 0.12 hr	C vs P, 0.12 hr	3.55	1.44e-14
oxidase aa3	PP_0103-0106	C-stress, 0.12 hr	C vs P, 0.12 hr	-3.03, -4.20, -4.13, -3.44	3.89E-13, 9.81E-20, 8.02E-14, 1.39E-09
oxidase cbb3-1	PP_4250-4253	P-stress, 0.12 hr	C vs P, 0.12 hr	3.91, 3.50, 4.32, 2.79	1.86E-21, 3.37E-07, 1.16E-09, 1.87E-06
oxidase cio	PP_4650-4651	C-stress, 0.12 hr	C vs P, 0.12 hr	-1.16, -1.13	0.01, 0.01
oxidase cyo	PP_0812-0816	C-stress, 0.12 hr	C vs P, 0.12 hr	3.16, 3.21, 1.48, 1.17, -0.03	1.05E-11, 5.84E-06, .09, .19, 0.9
ATP synthase	PP_5412-5420	C-stress, 0.12 hr	C vs P, 0.12 hr	0.59, 1.04, 2.05, 2.50, 2.38, 2.19, 2.09, 2.66, 2.48	0.4, 0.2, 2.6E-03, 1.1E-03, 2E-03, 3.9E-03, 2.8E-03, 2.8E-012, 5.4E-13
transposases	PP_3965, PP_4441-4442, PP_5397-5398	Balanced 0.12 hr+0.48 hr, N-stress 0.48 hr	Others vs B0.12+B0.48+N0.48	2.53, 1.66, 2.57, 2.59, 1.34	2.37E-09, 1.80E-07, 5.97E-08, 5.92E-10, 6.42E-06
phage-associated	PP_3048-3065, PP_5556	Balanced 0.12 hr+0.48 hr, N-stress 0.48 hr	Others vs B0.12+B0.48+N0.48	1.5, 2.1, 1.5, 1.8, 1.9, 2.4, 2.1, 2.2, 1.8, 0, 1.9, 2.1, 1.5, 0.4, 2.3, 2.1, 2.3, 2.5, 1.1	4E-04, 2.3E-06, 7.7E-08, 1.5E-05, 1E-04, 5.4E-06, 3.3E-06, 9.8E-07, 1.9E-06, 0.9, 5.5E-08, 2.0E-06, 2E-03, .3, 9.7E-06, 1.6E-06, 3.1E-08, 3.2E-06, 3E-06
nik (nickel)	PP_3341-3346	Balanced 0.12 hr+0.48 hr, N-stress 0.48 hr	Others vs B0.12+B0.48+N0.48	0.55, 1.52, 1.95, 1.75, 0.94, 1.28	9.8E-04, 1.02E-06, 1.37E-05, 2.30E-06, 2.21E-05, 2.88E-07
znu (zinc)	PP_0117-0019	Balanced 0.12 hr+0.48 hr, N-stress 0.48 hr	Others vs B0.12+B0.48+N0.48	1.03, 0.68, 0.86	1.62E-07, 4.5E-04, 3.3E-07
ssu (sulfonate)	PP_0237-0240	Balanced 0.12 hr+0.48 hr, N-stress 0.48 hr	Others vs B0.12+B0.48+N0.48	1.77, 2.15, 2.0, 2.11	1.24E-07, 4.90E-08, 1.59E-07, 7.48E-07
pvd (iron)	PP_4209-4223, PP_4243, PP_2901	Balanced 0.12 hr+0.48 hr, N-stress 0.48 hr	Others vs B0.12+B0.48+N0.48	2.0, 1.5, 2.0, 2.0, 1.6, 1.7, 1.6, 0.6, 0.1, 1.9, 1.7, 1.4, 1.8, 0.5, 0.8, 1.6, 1.7	5.5E-07, 1.9E-06, 1.3E-06, 8.8E-07, 7.5E-06, 1.6E-06, 1.2E-05, 4.1E-03, 0.8, 9.6E-06, 1.1E-05, 5.1E-04, 2.3E-05, 0.1, .04, 6.9E-05, 6.5E-06
Type II secretion system	PP_3472-3483, PP_5605	Balanced 0.12 hr+0.48 hr, N-stress 0.48 hr	Others vs B0.12+B0.48+N0.48	2.1, 2.1, 2.2, 1.9, 2.1, 2.5, 2.4, 2.2, 2.2, 2.3, 2.2, 2.7	4.2E-07, 6.5E-08, 5.8E-05, 5.2E-06, 1.0E-05, 7.7E-06, 5.3E-06, 9.1E-06, 3.7E-05, 7.3E-05, 1.1E-07, 9.1E-07
Type II secretion system	PP_1051-1055, PP_1042	Balanced 0.12 hr+0.48 hr, N-stress 0.48 hr	Others vs B0.12+B0.48+N0.48	0.8, 1.4, 1.3, 1.3, 0.9, 1.2	.14, 2E-03, 5.6E-03, 1.3E-02, 8.2E-04, 6E-03
Type IV secretion system	PP_0607-0611	Balanced 0.12 hr+0.48 hr, N-stress 0.48 hr	Others vs B0.12+B0.48+N0.48	2.1, 1.7, 0.5, 1.9, 0.8	1.7E-06, 2.3E-09, 6.2E-03, 1.8E-10, 3.9E-05
Type VI secretion system	PP_2610-2614, PP_2617-2624	Balanced 0.12 hr+0.48 hr, N-stress 0.48 hr	Others vs B0.12+B0.48+N0.48	0.5, 1.7, 2.3, 1.3, 1.8, 2.2, 2.0, 1.5, 2.6, -0.2, 2.7, 1.4, 2.3	.08, 2.7E-03, 5.3E-06, 9.6E-05, 4.9E-07, 1.1E-07, 2.43E-08, 1.4E-07, 1.2E-06, 0.4, 5.2E-07, 1.0E-04, 1.8E-04
Type VI secretion system	PP_4072-4083	Balanced 0.12 hr+0.48 hr, N-stress 0.48 hr	Others vs B0.12+B0.48+N0.48	2.4, 1.8, 1.2, 2.1, 2.7, 0.4, 2.2, 1.6, 2.1, 0.6, -0.3, 2.0	1.1E-07, 7.6E-06, 4.4E-04, 3.8E-08, 1.2E-06, .06, 7.6E-06, 1.8E-08, 5.6E-10, 4.2E-3, 0.14, 1.0E-08
Type VI secretion system	PP_4048-4049	Balanced 0.12 hr+0.48 hr, N-stress 0.48 hr	Others vs B0.12+B0.48+N0.48	2.1, 2.6	6.3E-06, 3.0E-07
cfa	PP_2734, PP_5365	Slow growth (0.12 hr)	0.12 hr vs 0.48 hr	-1.73, -1.5	3.3E-05, 3.3E-08
cfcA	PP_3761	-	0.12 hr vs 0.48 hr	-0.25	0.06
cfcR	PP_4959	Slow growth (0.12 hr)	0.12 hr vs 0.48 hr	-1.6	6.5E-09
lap, surface adhesion	PP_0164-0168	-	0.12 hr vs 0.48 hr	-0.2, -0.2, -0.3, -0.2, -0.2	0.6, 0.3, 0.3, 0.4, 0.6
lap, surface adhesion	PP_0803-0806	-	0.12 hr vs 0.48 hr	-0.4, -0.2, -0.5, -0.7	.06, .57, .05, .006
surface adhesion	PP_1449-1450	-	0.12 hr vs 0.48 hr	0.2, 0.4	.66, .44
bacterial cellulose synthase (bcs)	PP_2629-2638	-	0.12 hr vs 0.48 hr	0.6, 0.3, 0.5, 0.5, 0.4, 0.3, 0.1, 0.3, 0.5	.02, .67, .42, .49, .57, .60, .79, .54, .36
pea	PP_3132-3142	-	0.12 hr vs 0.48 hr	-1.2, -1.6, -1.6, -1.4, -1.2, -1.1, -0.6, -0.8, -1.7	2.3E-07, 1.5E-10, 7.6E-08, 6.0E-09, 2.7E-09, 2.3E-05, 1.6E-10, 1.6E-08, 2.5E-04, 7.0E-06, 3.3E-08
peb	PP_1788-1795	-	0.12 hr vs 0.48 hr	-0.5, 0.09, -0.01, -0.1, -0.02, 0.06, 1.07, 0.6	0.13, 0.82, 0.99, 0.82, 0.96, 0.86, 0.01, 0.11
alg	PP_1277-1288	-	0.12 hr vs 0.48 hr	-0.8, 0.09, 0.34, 0.19, 0.19, -0.03, -0.00, 0.51, 0.70, 0.13, 0.17, -0.17	0.8, 0.9, 0.6, 0.7, 0.7, 0.96, 0.99, 0.43, 0.27, 0.83, 0.63, 0.69
alg	PP_1427-1430	-	0.12 hr vs 0.48 hr	-1.07, -1.02, -1.17, 0.07	8.7E-4, 8.1E-05, 3.5E-05, 0.74
rsmE	PP_3832-3835	Slow growth (0.12 hr)	0.12 hr vs 0.48 hr	-0.89, -1.3, -0.99, -0.96	9E-03, 3.7E-04, 4.5E-06, 2E-04
rsmI	PP_1746	-	0.12 hr vs 0.48 hr	-0.63	0.02
rsmA	PP_4472	-	0.12 hr vs 0.48 hr	-0.34	0.22

## Sheet: Supplemental_Table_3_C_P_0.12
Supplemental Table 3. DESeq2 output comparing C- and P- stress transcriptome composition at a dilution rate of 0.12 hr-1. Positive log2FoldChange, enriched P-stress 0.12 hr-1. Negative log2FoldChange, enriched C-stress 0.12 hr-1.
Gene_ID	Protein_ID	baseMean	log2FoldChange	lfcSE	stat	pvalue	padj	KO	KO_information	NCBI_annotation
PP_0001	AAN65635	1809.42	1.25681	0.374089	3.35965	0.000780403	0.00272448	K03497	parB, spo0J; ParB family transcriptional regulator, chromosome partitioning protein	probable chromosome-partitioning protein
PP_0002	AAN65636	1889.6	1.25621	0.405083	3.10111	0.00192796	0.00594933	K03496	parA, soj; chromosome partitioning protein	probable chromosome partition protein
PP_0003	AAN65637	1210.07	0.870086	0.392103	2.21903	0.0264849	0.0555335	K03501	gidB, rsmG; 16S rRNA (guanine527-N7)-methyltransferase [EC:2.1.1.170]	16S RNA methyltransferase
PP_0004	AAN65638	3794.19	1.40024	0.283436	4.94025	7.8e-07	6.28e-06	K03495	gidA, mnmG, MTO1; tRNA uridine 5-carboxymethylaminomethyl modification enzyme	tRNA uridine 5-carboxymethylaminomethyl modification enzyme
PP_0005	AAN65639	1155.45	0.504775	0.248394	2.03215	0.0421381	0.0813772	K03650	mnmE, trmE, MSS1; tRNA modification GTPase [EC:3.6.-.-]	GTPase
PP_0006	AAN65640	2673.94	2.35559	0.37664	6.25421	4e-10	6.28e-09	K03217	yidC, spoIIIJ, OXA1, ccfA; YidC/Oxa1 family membrane protein insertase	probable membrane protein insertase
PP_0007	AAN65641	183.247	1.26445	0.312083	4.05166	5.09e-05	0.000256229	K08998	K08998; uncharacterized protein	conserved hypothetical protein
PP_0008	AAN65642	1031.08	2.66382	0.445403	5.9807	2.22e-09	3.09e-08	K03536	rnpA; ribonuclease P protein component [EC:3.1.26.5]	ribonuclease P protein component
PP_0009	AAN65643	451.411	1.69214	0.510602	3.314	0.000919699	0.00315276	K02914	RP-L34, MRPL34, rpmH; large subunit ribosomal protein L34	50S ribosomal protein L34
PP_0010	AAN65644	3346.97	1.37644	0.280995	4.89847	9.66e-07	7.55e-06	K02313	dnaA; chromosomal replication initiator protein	chromosomal replication initiator protein
PP_0011	AAN65645	2950.22	1.09409	0.509814	2.14606	0.031868	0.064605	K02338	dnaN; DNA polymerase III subunit beta [EC:2.7.7.7]	DNA polymerase III subunit beta
PP_0012	AAN65646	1520.55	0.87424	0.324717	2.69232	0.00709574	0.0179829	K03629	recF; DNA replication and repair protein RecF	DNA replication and repair protein
PP_0013	AAN65647	6428.18	1.07818	0.534714	2.01638	0.0437606	0.0838849	K02470	gyrB; DNA gyrase subunit B [EC:5.6.2.2]	DNA gyrase subunit B
PP_0014	AAN65648	501.208	1.27428	0.39567	3.22056	0.00127942	0.00417768	K07497	K07497; putative transposase	putative transposase
PP_0015	AAN65649	340.578	0.531988	0.405943	1.3105	0.190027	0.276156		NA	putative transposon protein
PP_0016	AAN65650	795.739	-0.378525	0.25407	-1.48985	0.136265	0.212689		NA	conserved hypothetical protein
PP_0017	AAN65651	510.532	0.386074	0.295142	1.3081	0.190841	0.277093		NA	putative transcriptional regulator
PP_0018	AAN65652	589.642	0.659785	0.431491	1.52908	0.126244	0.199539		NA	conserved hypothetical protein
PP_0019	AAN65653	7824.73	-2.31635	0.310695	-7.45541	8.96e-14	2.82e-12		NA	hypothetical protein PP_0019
PP_0020	AAN65654	5538.82	-1.32696	0.306876	-4.32411	1.53e-05	8.99e-05		NA	hypothetical protein PP_0020
PP_0021	AAN65655	661.259	0.869597	0.293318	2.96468	0.00302993	0.008749		NA	conserved hypothetical protein
PP_0022	AAN65656	1039.25	-0.462969	0.360315	-1.2849	0.198827	0.286361		NA	hypothetical protein PP_0022
PP_0023	AAN65657	246.172	1.88203	0.39734	4.73657	2.17e-06	1.54e-05		NA	conserved hypothetical protein
PP_0024	AAN65658	140.324	0.245354	0.493464	0.497207	0.619043	0.707966	K03760	eptA, pmrC; lipid A ethanolaminephosphotransferase [EC:2.7.8.43]	putative membrane-associated metal-dependent hydrolase
PP_0025	AAN65659	66.9902	-0.198962	0.379872	-0.523762	0.600444	0.692007		NA	hypothetical protein PP_0025
PP_0026	AAN65660	1104.33	-0.136255	0.313514	-0.434605	0.663849	0.74831	K16264	czcD, zitB; cobalt-zinc-cadmium efflux system protein	putative cobalt/cadmium/zinc exporter
PP_0027	AAN65661	177.023	0.596298	0.314026	1.89888	0.0575804	0.105007		NA	conserved membrane protein of unknown function
PP_0028	AAN65662	27.0418	0.612197	0.546815	1.11957	0.262898	0.359548		NA	conserved hypothetical protein
PP_0029	AAN65663	1432.13	-0.0489076	0.376915	-0.129758	0.896758	0.923267	K07665	cusR, copR, silR; two-component system, OmpR family, copper resistance phosphate regulon response regulator CusR	two component heavy metal response regulator
PP_0030	AAN65664	1295.56	0.571228	0.328991	1.73631	0.0825096	0.140722	K07644	cusS, copS, silS; two-component system, OmpR family, heavy metal sensor histidine kinase CusS [EC:2.7.13.3]	metal-sensor histidine kinase
PP_0031	AAN65665	76.4233	1.21214	0.432903	2.80004	0.00510968	0.0136872		NA	hypothetical protein PP_0031
PP_0032	AAN65666	54.2318	0.155206	0.676292	0.229496	0.818484	0.866934		NA	conserved hypothetical protein
PP_0033	AAN65667	161.674	-0.245195	0.359576	-0.681899	0.495303	0.596315		NA	putative undecaprenyl-glycosyl transferase
PP_0034	AAN65668	48.2855	0.537882	0.446418	1.20488	0.228248	0.320935	K20534	gtrB; polyisoprenyl-phosphate glycosyltransferase [EC:2.4.-.-]	putative bactoprenol glycosyl-transferase from phage origin
PP_0035	AAN65669	25.0798	0.834289	0.672303	1.24094	0.214627	0.305689		NA	putative bactoprenol-linked glycose transferase
PP_0036	AAN65670	61.1275	0.150114	0.621681	0.241466	0.809194	0.861423		NA	putative transcriptional regulator
PP_0037	AAN65671	166.236	0.270974	0.31775	0.85279	0.393776	0.496574	K07221	oprO_P; phosphate-selective porin OprO and OprP	porin P
PP_0039	AAN65673	559.535	-1.26793	0.297821	-4.25735	2.07e-05	0.000117825		NA	hypothetical protein PP_0039
PP_0040	AAN65674	110.054	-0.674115	0.329047	-2.04869	0.0404922	0.0786959		NA	hypothetical protein PP_0040
PP_0041	AAN65675	400.609	-0.729935	0.249223	-2.92885	0.00340223	0.00962916	K01534	zntA; Zn2+/Cd2+-exporting ATPase [EC:7.2.2.12 7.2.2.21]	cadmium translocating P-type ATPase
PP_0042	AAN65676	48.3803	1.67896	0.76308	2.20024	0.0277902	0.0577206		NA	conserved exported protein of unknown function
PP_0043	AAN65677	344.317	-0.217351	0.267769	-0.81171	0.416958	0.519028	K15726	czcA, cusA, cnrA; heavy metal efflux system protein	cation efflux system protein
PP_0044	AAN65678	285.921	-1.08783	0.274569	-3.96196	7.43e-05	0.000355962	K15727	czcB, cusB, cnrB; membrane fusion protein, heavy metal efflux system	cobalt-zinc-cadmium resistance protein
PP_0045	AAN65679	187.49	-1.02377	0.248738	-4.11585	3.86e-05	0.00020349	K15725	czcC, cusC, cnrC; outer membrane protein, heavy metal efflux system	cobalt-zinc-cadmium resistance protein
PP_0046	AAN65680	182.928	1.79948	0.427437	4.20993	2.55e-05	0.000142544		NA	tyrosine-specific outer membrane porin D
PP_0047	AAN65681	59.6656	-0.0447002	0.520548	-0.0858715	0.931569	0.949271	K07665	cusR, copR, silR; two-component system, OmpR family, copper resistance phosphate regulon response regulator CusR	response regulator
PP_0048	AAN65682	39.319	-0.277395	0.547703	-0.506469	0.612527	0.702416		NA	conserved protein of unknown function
PP_0049	AAN65683	2405.24	1.24063	0.279729	4.43513	9.2e-06	5.76e-05		NA	conserved protein of unknown function
PP_0050	AAN65684	186.283	0.430431	0.295571	1.45627	0.145318	0.22346		NA	conserved exported protein of unknown function
PP_0051	AAN65685	405.556	0.202607	0.470686	0.430451	0.666868	0.750482		NA	putative sigma-54 dependent transcriptional regulator
PP_0052	AAN65686	876.916	-1.56052	0.30038	-5.19514	2.05e-07	1.89e-06		NA	beta-lactamase domain protein, putative hydrolase
PP_0053	AAN65687	818.411	-0.567939	0.282933	-2.00733	0.0447145	0.0852396	K17218	sqr; sulfide:quinone oxidoreductase [EC:1.8.5.4]	putative sulfide:quinone oxidoreductase
PP_0054	AAN65688	425.646	-0.767982	0.319135	-2.40645	0.0161084	0.0362488	K07090	K07090; uncharacterized protein	conserved membrane protein of unknown function
PP_0055	AAN65689	661.886	-0.0799003	0.254725	-0.313673	0.753769	0.817834		NA	transcriptional regulator
PP_0056	AAN65690	5093.07	-1.03665	0.566624	-1.82951	0.067323	0.11931	K00108	betA, CHDH; choline dehydrogenase [EC:1.1.99.1]	choline dehydrogenase
PP_0057	AAN65691	2622.97	-2.57739	0.57024	-4.51983	6.19e-06	4.01e-05		NA	major facilitator family transporter
PP_0058	AAN65692	407.82	0.838237	0.24343	3.44345	0.000574352	0.00208312	K00655	plsC; 1-acyl-sn-glycerol-3-phosphate acyltransferase [EC:2.3.1.51]	putative 1-acyl-sn-glycerol-3-phosphate acyltransferase
PP_0059	AAN65693	459.78	0.0765072	0.331677	0.230668	0.817573	0.866388	K03273	gmhB; D-glycero-D-manno-heptose 1,7-bisphosphate phosphatase [EC:3.1.3.82 3.1.3.83]	D-glycero-beta-D-manno-heptose-1,7-bisphosphate 7-phosphatase
PP_0060	AAN65694	3651.5	1.74996	0.368664	4.74677	2.07e-06	1.47e-05	K01879	glyS; glycyl-tRNA synthetase beta chain [EC:6.1.1.14]	glycine-tRNA ligase beta subunit
PP_0061	AAN65695	2076.34	2.93196	0.342594	8.55813	1.15e-17	6.07e-16	K01878	glyQ; glycyl-tRNA synthetase alpha chain [EC:6.1.1.14]	glycine-tRNA ligase alpha subunit
PP_0062	AAN65696	690.03	1.70439	0.311861	5.46522	4.62e-08	4.9e-07	K01246	tag; DNA-3-methyladenine glycosylase I [EC:3.2.2.20]	3-methyl-adenine DNA glycosylase I
PP_0063	AAN65697	812.586	1.80358	0.221118	8.15664	3.44e-16	1.54e-14	K02517	lpxL, htrB; Kdo2-lipid IVA lauroyltransferase/acyltransferase [EC:2.3.1.241 2.3.1.-]	putative Lipid A biosynthesis lauroyl acyltransferase
PP_0064	AAN65698	284.529	-0.453649	0.288487	-1.57251	0.115831	0.186346		NA	conserved protein of unknown function
PP_0065	AAN65699	1510.98	-0.0627343	0.231249	-0.271284	0.786173	0.843017	K03499	trkA, ktrA, ktrC; trk/ktr system potassium uptake protein	NAD-binding component of TrK potassium transporter
PP_0066	AAN65700	965.596	-0.028634	0.573598	-0.04992	NA	NA	K03500	rsmB, sun; 16S rRNA (cytosine967-C5)-methyltransferase [EC:2.1.1.176]	Ribosomal RNA small subunit methyltransferase B
PP_0067	AAN65701	660.365	0.852133	0.461301	1.84724	0.0647129	0.1156	K00604	MTFMT, fmt; methionyl-tRNA formyltransferase [EC:2.1.2.9]	Methionyl-tRNA formyltransferase
PP_0068	AAN65702	589.568	1.26482	0.335653	3.76824	0.000164403	0.000701199	K01462	PDF, def; peptide deformylase [EC:3.5.1.88]	peptide deformylase
PP_0069	AAN65703	615.119	-0.320999	0.35783	-0.897069	0.369682	0.473131	K04096	smf; DNA processing protein	putative Rossmann fold nucleotide-binding protein
PP_0070	AAN65704	722.793	-0.272258	0.222318	-1.22463	0.220714	0.312418	K07566	tsaC, rimN, SUA5, YRDC; L-threonylcarbamoyladenylate synthase [EC:2.7.7.87]	Threonylcarbamoyl-AMP synthase
PP_0071	AAN65705	124.638	0.445652	0.371871	1.1984	0.23076	0.323806		NA	conserved protein of unknown function
PP_0072	AAN65706	2006.38	0.735113	0.367308	2.00135	0.0453545	0.0862865	K00344	qor, CRYZ; NADPH:quinone reductase [EC:1.6.5.5]	quinone oxidoreductase
PP_0073	AAN65707	721.253	0.937881	0.216839	4.32525	1.52e-05	8.96e-05	K00228	CPOX, hemF; coproporphyrinogen III oxidase [EC:1.3.3.3]	Coproporphyrinogen-III oxidase, aerobic
PP_0074	AAN65708	605.286	-0.127743	0.359582	-0.355255	0.722399	0.795246	K00014	aroE; shikimate dehydrogenase [EC:1.1.1.25]	shikimate 5-dehydrogenase
PP_0075	AAN65709	441.982	-0.439981	0.499027	-0.881677	0.377951	0.481252	K03321	TC.SULP; sulfate permease, SulP family	putative choline sulfate transporter
PP_0076	AAN65710	1716.24	-1.47402	0.318776	-4.624	3.76e-06	2.55e-05	K02002	proX; glycine betaine/proline transport system substrate-binding protein	putative choline betaine-binding protein
PP_0077	AAN65711	374.706	-0.926415	0.407765	-2.27194	0.0230904	0.0493948	K01133	betC; choline-sulfatase [EC:3.1.6.6]	choline-sulfatase
PP_0079	AAN65713	197.386	-1.01625	0.277216	-3.66593	0.000246442	0.000992625		NA	putative transcriptional regulator
PP_0080	AAN65714	408.179	-0.592821	0.438189	-1.35289	0.176091	0.259746		NA	conserved protein of unknown function
PP_0081	AAN65715	675.651	0.732929	0.340102	2.15503	0.0311595	0.0634491		NA	conserved protein of unknown function
PP_0082	AAN65716	5478.94	3.36746	0.249281	13.5087	1.39e-41	5.88e-39	K01695	trpA; tryptophan synthase alpha chain [EC:4.2.1.20]	tryptophan synthase alpha chain
PP_0083	AAN65717	8068.83	4.48357	0.278232	16.1145	2.02e-58	2.22e-55	K01696	trpB; tryptophan synthase beta chain [EC:4.2.1.20]	tryptophan synthase beta chain
PP_0084	AAN65718	938.681	-0.535725	0.37753	-1.41903	0.155891	0.23615		NA	HTH-type transcriptional regulator TrpI
PP_0085	AAN65719	652.277	1.2264	0.468092	2.61999	0.00879311	0.0217828		NA	conserved protein of unknown function
PP_0086	AAN65720	1060.85	0.580749	0.31084	1.86832	0.0617172	0.110969	K09165	K09165; dodecin	conserved protein of unknown function
PP_0087	AAN65721	726.518	0.0576629	0.325106	0.177366	0.859221	0.897727		NA	conserved exported protein of unknown function
PP_0088	AAN65722	1008.41	0.712401	0.274621	2.59412	0.00948329	0.0231589		NA	putative alkanal monooxygenase
PP_0089	AAN65723	198.213	1.14394	0.446983	2.55924	0.0104901	0.0252367	K04063	osmC, ohr; lipoyl-dependent peroxiredoxin [EC:1.11.1.28]	stress-induced peroxiredoxin, lipoyl-dependent peroxidase
PP_0090	AAN65724	1627.8	-0.942484	0.388182	-2.42794	0.0151847	0.0345804		NA	conserved exported protein of unknown function
PP_0091	AAN65725	4349.65	-2.53236	0.34367	-7.36856	1.72e-13	5.16e-12		NA	putative lipoprotein
PP_0092	AAN65726	193.538	0.311132	0.365273	0.851781	0.394336	0.497167		NA	putative lipoprotein
PP_0093	AAN65727	489.346	-0.0567783	0.324135	-0.175169	0.860947	0.898678		NA	putative zinc protease protein
PP_0094	AAN65728	596.485	-0.256839	0.219521	-1.17	0.242001	0.33615	K01091	gph; phosphoglycolate phosphatase [EC:3.1.3.18]	5'-nucleotidase
PP_0095	AAN65729	338.395	0.441661	0.226615	1.94894	0.0513021	0.095507		NA	putative enzyme of unknown function
PP_0096	AAN65730	4213.37	0.368038	0.295697	1.24465	0.213262	0.304059	K01414	prlC; oligopeptidase A [EC:3.4.24.70]	oligopeptidase A
PP_0097	AAN65731	504.341	0.135542	0.418483	0.32389	0.746021	0.812633	K07070	K07070; uncharacterized protein	conserved protein of unknown function
PP_0098	AAN65732	138.233	0.110587	0.417996	0.264566	0.791344	0.846912		NA	conserved protein of unknown function
PP_0099	AAN65733	477.918	-0.0748144	0.232	-0.322476	0.747092	0.812995		NA	conserved protein of unknown function
PP_0100	AAN65734	5257.14	1.59633	0.325875	4.89858	9.65e-07	7.55e-06	K01673	cynT, can; carbonic anhydrase [EC:4.2.1.1]	carbonic anhydrase
PP_0101	AAN65735	392.897	-1.30197	0.712556	-1.82717	0.0676735	0.1198		NA	putative sulfate transporter
PP_0103	AAN65737	17469.3	-3.03222	0.392039	-7.73448	1.04e-14	3.89e-13	K02275	coxB, ctaC; cytochrome c oxidase subunit II [EC:7.1.1.9]	cytochrome c oxidase subunit 2
PP_0104	AAN65738	14929.5	-4.20333	0.43953	-9.56324	1.14e-21	9.81e-20	K02274	coxA, ctaD; cytochrome c oxidase subunit I [EC:7.1.1.9]	Cytochrome c oxidase subunit 1
PP_0105	AAN65739	4472	-4.12528	0.519217	-7.94519	1.94e-15	8.02e-14	K02258	COX11, ctaG; cytochrome c oxidase assembly protein subunit 11	Cytochrome C oxidase assembly protein
PP_0106	AAN65740	5375.5	-3.44298	0.529004	-6.50842	7.59e-11	1.39e-09	K02276	coxC, ctaE; cytochrome c oxidase subunit III [EC:7.1.1.9]	cytochrome c oxidase subunit 3
PP_0107	AAN65741	1276.16	-2.90508	0.557596	-5.21001	1.89e-07	1.77e-06	K14998	SURF1, SHY1; surfeit locus 1 family protein	conserved protein of unknown function
PP_0108	AAN65742	745.595	-3.37668	0.615879	-5.48271	4.19e-08	4.47e-07		NA	conserved protein of unknown function
PP_0109	AAN65743	1087.11	-3.04213	0.52387	-5.80704	6.36e-09	8.25e-08	K02259	COX15, ctaA; heme a synthase [EC:1.17.99.9]	conserved membrane protein of unknown function
PP_0110	AAN65744	631.271	-2.10176	0.381743	-5.5057	3.68e-08	4.01e-07	K02257	COX10, ctaB, cyoE; heme o synthase [EC:2.5.1.141]	CyoE like protoheme IX farnesyltransferase
PP_0111	AAN65745	768.3	-0.188604	0.297661	-0.633622	0.526328	0.625996	K07152	SCO1; protein SCO1	Electron transport protein SCO1/SenC
PP_0112	AAN65746	3539.43	0.0772948	0.438384	0.176318	0.860044	0.89816	K02073	metQ; D-methionine transport system substrate-binding protein	methionine ABC transporter, periplasmic binding protein
PP_0113	AAN65747	653.348	1.16704	0.354362	3.29334	0.000990035	0.00335211	K02072	metI; D-methionine transport system permease protein	methionine ABC transporter, permease protein
PP_0114	AAN65748	706.641	1.51689	0.403736	3.75714	0.000171868	0.000729082	K02071	metN; D-methionine transport system ATP-binding protein	methionine ABC transporter ATP-binding protein
PP_0115	AAN65749	807.864	0.683002	0.340273	2.00722	0.0447268	0.0852396	K03781	katE, CAT, catB, srpA; catalase [EC:1.11.1.6]	hydroperoxidase - self catalytic heme d synthase
PP_0116	AAN65750	1367.1	-0.414409	0.257043	-1.61222	0.106915	0.174501		NA	putative lipoprotein
PP_0117	AAN65751	283.086	0.0880608	0.367028	0.239929	0.810385	0.862258	K09816	znuB; zinc transport system permease protein	Zn(2+) ABC transporter - permease subunit
PP_0118	AAN65752	705.877	-0.873305	0.292893	-2.98166	0.00286694	0.008377	K09817	znuC; zinc transport system ATP-binding protein [EC:7.2.2.20]	zinc import ATP-binding protein
PP_0119	AAN65753	340.378	0.302002	0.348602	0.866324	0.386313	0.489407	K09823	zur; Fur family transcriptional regulator, zinc uptake regulator	putative zinc uptake regulation protein ZUR
PP_0120	AAN65754	801.311	-0.414294	0.265556	-1.5601	0.118736	0.190574	K09815	znuA; zinc transport system substrate-binding protein	putative zinc ABC transporter
PP_0121	AAN65755	1220.5	0.0998815	0.208277	0.47956	0.63154	0.719555	K02204	thrB2; homoserine kinase type II [EC:2.7.1.39]	homoserine kinase
PP_0122	AAN65756	1873.54	-1.34872	0.337979	-3.99056	6.59e-05	0.000321813		NA	conserved exported protein of unknown function
PP_0123	AAN65757	3286.69	1.04657	0.214879	4.87054	1.11e-06	8.52e-06	K02335	polA; DNA polymerase I [EC:2.7.7.7]	DNA polymerase I, 5' -_ 3' polymerase with 5' --_ 3' and 3' --_ 5' exonuclease activity
PP_0124	AAN65758	5134.12	-1.11933	0.301363	-3.71422	0.000203828	0.000837535	K03978	engB; GTP-binding protein	probable GTP-binding protein
PP_0125	AAN65759	6512.21	-1.64569	0.306633	-5.36698	8.01e-08	8.07e-07		NA	putative cytochrome c-type protein
PP_0126	AAN65760	6382.29	-1.40083	0.296088	-4.73111	2.23e-06	1.57e-05		NA	Cytochrome c4
PP_0127	AAN65761	2467.02	0.9757	0.332811	2.9317	0.00337114	0.00956084	K03673	dsbA; protein dithiol oxidoreductase (disulfide-forming) [EC:1.8.4.15]	Thiol:disulfide interchange protein
PP_0128	AAN65762	825.745	1.33362	0.257425	5.18061	2.21e-07	2.02e-06		NA	conserved protein of unknown function
PP_0129	AAN65763	972.3	0.908594	0.298202	3.04691	0.0023121	0.00697052	K13590	dgcB; diguanylate cyclase [EC:2.7.7.65]	GGDEF domain protein
PP_0130	AAN65764	829.843	0.332211	0.307493	1.08038	0.279971	0.379409	K11066	amiD; N-acetylmuramoyl-L-alanine amidase [EC:3.5.1.28]	1,6-anhydro-N-acetylmuramyl-L-alanine amidase
PP_0131	AAN65765	997.269	-1.04771	0.290912	-3.60148	0.000316407	0.00124082		NA	putative membrane-anchored phosphodiesterase
PP_0132	AAN65766	1395.68	-1.31549	0.288057	-4.56676	4.95e-06	3.26e-05	K11383	kinB; two-component system, NtrC family, sensor histidine kinase KinB [EC:2.7.13.3]	Alginate biosynthesis sensor protein KinB
PP_0133	AAN65767	2224.61	-1.12585	0.298312	-3.77409	0.000160595	0.000686554	K11384	algB; two-component system, NtrC family, response regulator AlgB	Alginate biosynthesis transcriptional regulatory protein AlgB
PP_0134	AAN65768	201.883	-0.320275	0.305098	-1.04974	0.293836	0.393859		NA	conserved exported protein of unknown function
PP_0135	AAN65769	240.619	1.19272	1.19977	0.994121	0.320164	0.421926		NA	conserved exported protein of unknown function
PP_0136	AAN65770	756.455	0.796937	0.719066	1.1083	NA	NA		NA	conserved exported protein of unknown function
PP_0137	AAN65771	298.714	0.898211	0.223805	4.01337	5.99e-05	0.000297237	K11102	gltP, gltT; proton glutamate symport protein	glutamate/aspartate-proton DAACS transporter
PP_0138	AAN65772	631.727	0.317167	0.277094	1.14462	0.252368	0.347392		NA	conserved membrane protein of unknown function
PP_0139	AAN65773	564.099	0.170375	0.322496	0.5283	0.597291	0.689529	K18480	linN; cholesterol transport system auxiliary component	putative Lipoprotein
PP_0140	AAN65774	654.925	0.243858	0.317663	0.767662	0.442688	0.544405	K02067	mlaD, linM; phospholipid/cholesterol/gamma-HCH transport system substrate-binding protein	conserved protein of unknown function
PP_0141	AAN65775	570.374	0.2692	0.265814	1.01273	0.311187	0.412297	K02065	mlaF, linL, mkl; phospholipid/cholesterol/gamma-HCH transport system ATP-binding protein	putative ABC transporter, ATP-binding protein
PP_0142	AAN65776	515.219	0.23771	0.359773	0.660722	0.50879	0.609618	K02066	mlaE, linK; phospholipid/cholesterol/gamma-HCH transport system permease protein	putative ABC transporter, permease protein
PP_0143	AAN65777	564.933	0.187216	0.283169	0.661143	0.508521	0.60956		NA	conserved membrane protein of unknown function
PP_0144	AAN65778	1081.83	-0.875329	0.325765	-2.68699	0.00720991	0.0182302		NA	Metalloprotease, insulinase family
PP_0145	AAN65779	3555.3	-3.51867	0.319848	-11.0011	3.78e-28	5.61e-26	K03324	yjbB; phosphate:Na+ symporter	Na+/Pi-cotransporter
PP_0146	AAN65780	849.276	0.180238	0.321458	0.560689	0.57501	0.670276		NA	putative transport protein
PP_0147	AAN65781	735.8	-0.585735	0.266023	-2.20182	0.027678	0.0575092	K03300	TC.CITMHS; citrate-Mg2+:H+ or citrate-Ca2+:H+ symporter, CitMHS family	Citrate transporter
PP_0148	AAN65782	909.59	-2.49685	0.330508	-7.55458	4.2e-14	1.37e-12		NA	conserved protein of unknown function
PP_0149	AAN65783	489.674	-0.897446	0.402424	-2.2301	0.0257407	0.0541589		NA	conserved exported protein of unknown function
PP_0150	AAN65784	124.777	0.676251	0.372809	1.81393	0.0696879	0.122656		NA	conserved exported protein of unknown function
PP_0151	AAN65785	290.705	0.833516	0.304716	2.73539	0.00623072	0.0161053		NA	conserved exported protein of unknown function
PP_0152	AAN65786	3205.5	-0.489558	0.311022	-1.57403	0.11548	0.185883		NA	conserved exported protein of unknown function
PP_0153	AAN65787	1645.54	3.64529	0.490965	7.42473	1.13e-13	3.47e-12		NA	hypothetical protein PP_0153
PP_0154	AAN65788	5449.36	3.67539	0.433775	8.47303	2.39e-17	1.2e-15	K18118	aarC, cat1; succinyl-CoA:acetate CoA-transferase [EC:2.8.3.18]	propionyl-CoA:succinate CoA transferase
PP_0155	AAN65789	1390.72	0.527502	0.379286	1.39078	0.164292	0.245635	K00325	pntB; proton-translocating NAD(P)+ transhydrogenase subunit beta [EC:7.1.1.1]	pyridine nucleotide transhydrogenase, beta subunit
PP_0157	AAN65790	407.965	0.751978	0.292543	2.57049	0.0101554	0.024593		NA	transcriptional activator of gcdH, LysR family
PP_0158	AAN65791	1356.88	0.0782766	0.289321	0.270553	0.786735	0.843296	K00252	GCDH, gcdH; glutaryl-CoA dehydrogenase [EC:1.3.8.6]	glutaryl-CoA dehydrogenase
PP_0159	AAN65792	1204.94	-0.472011	0.253202	-1.86417	0.0622983	0.111868		NA	putative CoA-transferase family III
PP_0160	AAN65793	916.122	-0.027826	0.284233	-0.0978986	0.922013	0.941898	K02014	TC.FEV.OM; iron complex outermembrane recepter protein	putative ferrioxamine receptor
PP_0161	AAN65794	193.412	1.04966	0.281263	3.73197	0.000189991	0.00079072	K07165	fecR; transmembrane sensor	putative transmembrane sensor
PP_0162	AAN65795	78.274	0.867083	0.29663	2.92312	0.00346548	0.00977298		NA	RNA polymerase sigma-70 factor, ECF subfamily
PP_0163	AAN65796	457.288	0.0240651	0.391975	0.0613945	0.951045	0.963362		NA	putative transcriptional regulator
PP_0164	AAN65797	387.174	1.5153	0.356468	4.25088	2.13e-05	0.000120905		NA	conserved protein of unknown function
PP_0165	AAN65798	2664.06	0.747606	0.242109	3.08789	0.0020158	0.0061867		NA	GGDEF domain protein
PP_0166	AAN65799	5108.71	-0.187685	0.280107	-0.670048	0.502827	0.603788	K12542	lapC; membrane fusion protein, adhesin transport system	HlyD family secretion protein
PP_0167	AAN65800	7099.21	0.0139682	0.269252	0.0518779	0.958626	0.968305	K12541	lapB; ATP-binding cassette, subfamily C, bacterial LapB	Toxin secretion ATP-binding protein
PP_0168	AAN65801	196292	-0.413182	0.354965	-1.16401	0.24442	0.338853		NA	putative surface adhesion protein
PP_0169	AAN65802	455.487	0.107927	0.36174	0.298356	0.765431	0.827063	K03119	tauD; taurine dioxygenase [EC:1.14.11.17]	Dioxygenase, TauD/TfdA family
PP_0170	AAN65803	134.178	-0.461361	0.36639	-1.25921	0.207955	0.297727	K15553	ssuA; sulfonate transport system substrate-binding protein	ABC transporter, periplasmic binding protein
PP_0171	AAN65804	116.032	0.576889	0.302303	1.90831	0.0563507	0.103004	K15555	ssuB; sulfonate transport system ATP-binding protein [EC:7.6.2.14]	ABC transporter, ATP-binding protein
PP_0172	AAN65805	415.961	1.2086	0.282586	4.27694	1.89e-05	0.000109137	K15554	ssuC; sulfonate transport system permease protein	ABC transporter, permease protein
PP_0173	AAN65806	1611.78	1.6354	0.331835	4.92836	8.29e-07	6.61e-06		NA	putative transcriptional factor-related protein
PP_0174	AAN65807	692.553	-0.821845	0.294896	-2.7869	0.00532153	0.0141582	K07126	K07126; uncharacterized protein	conserved protein of unknown function
PP_0175	AAN65808	198.34	-0.473915	0.622163	-0.761721	NA	NA	K06075	slyA; MarR family transcriptional regulator, transcriptional regulator for hemolysin	putative transcriptional regulator
PP_0176	AAN65809	556.309	-0.819452	0.475744	-1.72246	0.0849856	0.144407		NA	putative efflux transporter
PP_0177	AAN65810	9.69024	0.011434	0.999652	0.0114379	0.990874	0.992498		NA	conserved protein of unknown function
PP_0178	AAN65811	198.048	-0.841891	0.584744	-1.43976	0.149935	0.229087		NA	putative efflux pump
PP_0179	AAN65812	458.153	-0.604599	0.529314	-1.14223	0.253358	0.348407		NA	putative efflux transporter
PP_0180	AAN65813	1829.8	-0.235924	0.371783	-0.634576	0.525705	0.625525	K07243	FTR, FTH1, efeU; high-affinity iron transporter	putative cytochrome c family protein
PP_0181	AAN65814	8922.09	-1.41666	0.381167	-3.71663	0.000201901	0.000832104		NA	conserved protein of unknown function
PP_0182	AAN65815	1459.3	-0.368392	0.342449	-1.07576	0.282037	0.381551		NA	conserved protein of unknown function
PP_0183	AAN65816	908.689	1.88636	0.342683	5.50467	3.7e-08	4.03e-07	K00799	GST, gst; glutathione S-transferase [EC:2.5.1.18]	glutathione S-transferase
PP_0184	AAN65817	2833.81	1.88631	0.245087	7.69652	1.4e-14	5.16e-13	K01755	argH, ASL; argininosuccinate lyase [EC:4.3.2.1]	Argininosuccinate lyase
PP_0185	AAN65818	23349.4	-1.445	0.371486	-3.88979	0.000100331	0.000462331	K08083	algR; two-component system, LytTR family, response regulator AlgR	Positive alginate biosynthesis regulatory protein
PP_0186	AAN65819	5106.97	-0.670071	0.3627	-1.84745	0.0646819	0.115583	K01749	hemC, HMBS; hydroxymethylbilane synthase [EC:2.5.1.61]	Porphobilinogen deaminase
PP_0187	AAN65820	499.58	0.0408977	0.413988	0.0987897	0.921305	0.941701	K01719	hemD, UROS; uroporphyrinogen-III synthase [EC:4.2.1.75]	Uroporphyrinogen-III synthase
PP_0188	AAN65821	1831.65	0.346878	0.232062	1.49476	0.134976	0.210917	K02496	hemX; uroporphyrin-III C-methyltransferase [EC:2.1.1.107]	putative Uroporphyrin-III C-methyltransferase
PP_0189	AAN65822	1859.21	0.396489	0.240332	1.64975	0.0989935	0.163808	K02498	hemY; HemY protein	putative heme biosynthesis protein
PP_0190	AAN65823	208.684	-0.741185	0.538889	-1.37539	0.169009	0.251525	K03611	dsbB; protein dithiol:quinone oxidoreductase [EC:1.8.5.9]	putative disulfide bond formation protein B
PP_0191	AAN65824	9439.42	-0.362329	0.323163	-1.1212	0.262204	0.358956	K07740	rsd; regulator of sigma D	Transcriptional regulatory protein AlgQ
PP_0192	AAN65825	1630.32	-0.263874	0.322902	-0.817196	0.413817	0.516285	K03773	fklB; FKBP-type peptidyl-prolyl cis-trans isomerase FklB [EC:5.2.1.8]	putative FKBP-type 25 kDa peptidyl-prolyl cis-trans isomerase
PP_0194	AAN65827	21540.4	-0.908463	0.282694	-3.21359	0.00131086	0.00426884		NA	Transcriptional regulatory protein AlgP
PP_0195	AAN65828	482.276	-0.14835	0.264167	-0.561578	0.574404	0.669712		NA	conserved protein of unknown function
PP_0196	AAN65829	1580.96	1.15629	0.358803	3.22263	0.00127019	0.00415246	K06158	ABCF3; ATP-binding cassette, subfamily F, member 3	putative of ABC superfamily informational factor: ATP-binding components
PP_0197	AAN65830	368.018	-0.140602	0.278532	-0.504796	0.613702	0.703204		NA	conserved protein of unknown function
PP_0198	AAN65831	1711.34	-0.225073	0.380093	-0.592153	0.553748	0.65087	K05834	rhtB; homoserine/homoserine lactone efflux protein	putative transporter
PP_0199	AAN65832	538.573	-2.04958	0.434054	-4.72195	2.34e-06	1.63e-05		NA	putative membrane protease family, stomatin
PP_0200	AAN65833	1396.96	-2.08437	0.359523	-5.79759	6.73e-09	8.71e-08	K07403	nfeD; membrane-bound serine protease (ClpP class)	putative membrane bound peptidase, nefD
PP_0201	AAN65834	2002.47	-1.80765	0.314297	-5.75142	8.85e-09	1.13e-07	K19055	prdX, proX; Ala-tRNA(Pro) deacylase [EC:3.1.1.-]	conserved protein of unknown function
PP_0202	AAN65835	4276.81	-1.59161	0.319946	-4.97461	6.54e-07	5.34e-06		NA	CBS domain-containing protein
PP_0203	AAN65836	3833.92	0.641669	0.289663	2.21523	0.0267445	0.05595		NA	putative dipeptidase
PP_0204	AAN65837	264.945	0.554737	0.374969	1.47942	0.139028	0.216205	K03710	K03710; GntR family transcriptional regulator	Transcriptional regulator, GntR family
PP_0205	AAN65838	701.938	-0.377391	0.48006	-0.786132	0.43179	0.533508		NA	putative Oxidoreductase
PP_0206	AAN65839	68.0957	0.045717	0.470307	0.0972068	0.922562	0.942257		NA	Ferredoxin, 4Fe-4S
PP_0207	AAN65840	265.86	-1.47615	0.646899	-2.28189	0.0224961	0.0482736	K15553	ssuA; sulfonate transport system substrate-binding protein	putative Nitrate ABC transporter, periplasmic nitrate-binding protein
PP_0208	AAN65841	155.708	-2.06364	0.628808	-3.28183	NA	NA	K15554	ssuC; sulfonate transport system permease protein	putative Nitrate ABC transporter, permease protein
PP_0209	AAN65842	282.912	-1.47441	0.517107	-2.85126	0.00435467	0.0119201	K15555	ssuB; sulfonate transport system ATP-binding protein [EC:7.6.2.14]	ATP-binding taurine transporter subunit
PP_0210	AAN65843	381.348	-2.9417	0.756614	-3.88798	0.000101082	0.000465399		NA	putative Phycobiliprotein
PP_0211	AAN65844	41.0493	-0.819677	0.518108	-1.58206	0.113636	0.183566		NA	conserved protein of unknown function
PP_0213	AAN65845	11165.7	2.74482	0.318649	8.61391	7.06e-18	3.81e-16	K00135	gabD; succinate-semialdehyde dehydrogenase / glutarate-semialdehyde dehydrogenase [EC:1.2.1.16 1.2.1.79 1.2.1.20]	succinate-semialdehyde dehydrogenase (NADP+)
PP_0214	AAN65846	5252.81	2.6363	0.31057	8.4886	2.09e-17	1.06e-15		NA	4-aminobutyrate aminotransferase
PP_0215	AAN65847	7181.87	-1.32092	0.267448	-4.939	7.85e-07	6.31e-06		NA	Response regulator
PP_0216	AAN65848	584.759	-0.465477	0.296402	-1.57042	0.116317	0.186963		NA	putative sensory box/GGDEF family protein
PP_0217	AAN65849	565.997	0.165001	0.265649	0.621127	0.534516	0.633134	K00507	SCD, desC; stearoyl-CoA desaturase (Delta-9 desaturase) [EC:1.14.19.1]	delta-9 fatty acid desaturase
PP_0218	AAN65850	790.539	0.360897	0.254251	1.41945	0.155768	0.23615		NA	Sensory box protein
PP_0219	AAN65851	114.951	-0.288632	0.327937	-0.880146	0.37878	0.481859	K02072	metI; D-methionine transport system permease protein	L,D-methionine D-methionine ABC transporter - permease subunit
PP_0220	AAN65852	110.308	-1.83088	0.57036	-3.21004	0.00132714	0.00431302	K02071	metN; D-methionine transport system ATP-binding protein	methionine import ATP-binding protein metN2
PP_0221	AAN65853	91.4791	-0.77454	0.390873	-1.98157	0.0475278	0.089677	K02073	metQ; D-methionine transport system substrate-binding protein	methionine ABC transporter periplasmic-binding lipoprotein (metQ-like protein)
PP_0222	AAN65854	259.281	-2.30104	0.655608	-3.50978	0.000448479	0.0016729	K20938	ladA; long-chain alkane monooxygenase [EC:1.14.14.28]	Monooxygenase, DszA family
PP_0223	AAN65855	364.947	-2.86662	0.696644	-4.11491	3.87e-05	0.000203824		NA	Monooxygenase, DszC family
PP_0224	AAN65856	443.531	-1.34254	0.558631	-2.40327	0.0162492	0.0365059		NA	Monooxygenase, DszC family
PP_0225	AAN65857	1537.98	0.281266	0.270698	1.03904	0.298787	0.399108	K10010	tcyC, tcyN; L-cystine transport system ATP-binding protein [EC:7.4.2.1]	sulfur compound ABC transporter - ATP-binding subunit
PP_0226	AAN65858	1118.26	0.2192	0.230518	0.950901	0.341655	0.444603	K10009	tcyB, tcyL; L-cystine transport system permease protein	sulfur compound ABC transporter - permease subunit
PP_0227	AAN65859	5559.76	-0.089807	0.303822	-0.29559	0.767543	0.828349	K02424	tcyA, tcyJ, fliY; L-cystine transport system substrate-binding protein	periplasmic cystine-binding protein
PP_0228	AAN65860	1372.32	0.36638	0.224918	1.62895	0.103324	0.169705	K00640	cysE; serine O-acetyltransferase [EC:2.3.1.30]	putative serine acetyltransferase
PP_0229	AAN65861	575.606	0.643836	0.227376	2.83159	0.00463174	0.0125598	K02168	betT, betS; choline/glycine/proline betaine transport protein	choline/carnitine/betaine transporter
PP_0230	AAN65862	159.907	-0.706332	0.666125	-1.06036	0.288981	0.388462	K03119	tauD; taurine dioxygenase [EC:1.14.11.17]	alpha-ketoglutarate-dependent sulfonate dioxygenase
PP_0231	AAN65863	175.703	-1.8284	0.600501	-3.0448	0.00232836	0.00701184	K15552	tauC; taurine transport system permease protein	taurine ABC transporter permease subunit
PP_0232	AAN65864	232.625	-1.55725	0.579408	-2.68766	0.00719546	0.0182104	K10831	tauB; taurine transport system ATP-binding protein [EC:7.6.2.7]	ATP-binding taurine transporter subunit
PP_0233	AAN65865	243.808	0.781735	0.509255	1.53506	0.12477	0.197834	K15551	tauA; taurine transport system substrate-binding protein	taurine ABC transporter periplasmic binding subunit
PP_0234	AAN65866	12415.3	3.00597	0.458375	6.55788	5.46e-11	1.03e-09		NA	outer-membrane porin E
PP_0235	AAN65867	2322.97	1.68762	0.447077	3.77479	0.000160144	0.000685158	K24158	prx; thioredoxin-dependent peroxiredoxin [EC:1.11.1.24]	Peroxidase
PP_0236	AAN65868	269.312	0.987787	0.308025	3.20684	0.001342	0.00434845	K00299	ssuE, msuE; FMN reductase [EC:1.5.1.38]	NAD(P)H-dependent FMN reductase subunit
PP_0237	AAN65869	267.346	-1.53398	0.503969	-3.0438	0.00233611	0.00703132	K15553	ssuA; sulfonate transport system substrate-binding protein	aliphatic sulfonate ABC transporter - periplasmic binding protein / transport of isethionate
PP_0238	AAN65870	207.124	-1.81879	0.578217	-3.14551	0.00165796	0.0052186	K04091	ssuD, msuD; alkanesulfonate monooxygenase [EC:1.14.14.5 1.14.14.34]	alkanesulfonate monooxygenase
PP_0239	AAN65871	74.274	-1.56423	0.676359	-2.31272	0.0207383	0.0450462	K15554	ssuC; sulfonate transport system permease protein	aliphatic sulfonate ABC transporter - permease subunit / transport of isethionate
PP_0240	AAN65872	298.79	-2.13577	0.66095	-3.23137	NA	NA	K15555	ssuB; sulfonate transport system ATP-binding protein [EC:7.6.2.14]	Aliphatic sulfonates import ATP-binding protein SsuB
PP_0241	AAN65873	96.5474	-0.456794	0.454019	-1.00611	0.314362	0.416139		NA	Transporter
PP_0242	AAN65874	356.234	0.915371	0.302614	3.02488	0.00248734	0.00742154		NA	Transcriptional regulator, TetR family
PP_0243	AAN65875	2254.01	0.927257	0.348525	2.66052	0.00780199	0.0195565	K01919	gshA; glutamate--cysteine ligase [EC:6.3.2.2]	Glutamate--cysteine ligase
PP_0244	AAN65876	133.643	-0.0831496	0.40842	-0.203589	0.838675	0.883137		NA	conserved protein of unknown function
PP_0245	AAN65877	1203.82	1.03513	0.424941	2.43595	0.0148528	0.0339088	K06959	tex; protein Tex	putative transcriptional accessory protein
PP_0246	AAN65878	1469.03	0.422048	0.290709	1.45179	0.146561	0.224743	K07659	ompR; two-component system, OmpR family, phosphate regulon response regulator OmpR	two-component system DNA-binding response transcriptional dual regulator
PP_0247	AAN65879	1294.22	0.815102	0.269695	3.02231	0.00250855	0.00746461	K07638	envZ; two-component system, OmpR family, osmolarity sensor histidine kinase EnvZ [EC:2.7.13.3]	Osmolarity sensor protein EnvZ
PP_0248	AAN65880	1175.87	1.6452	0.295422	5.56897	2.56e-08	2.89e-07	K05844	rimK; ribosomal protein S6--L-glutamate ligase [EC:6.3.2.-]	Probable alpha-L-glutamate ligase
PP_0249	AAN65881	549.936	0.30293	0.344364	0.879682	0.379032	0.481887		NA	conserved protein of unknown function
PP_0250	AAN65882	488.98	-1.31787	0.280463	-4.69889	2.62e-06	1.81e-05	K04762	hslR; ribosome-associated heat shock protein Hsp15	heat shock protein Hsp15 involved in ribosome recycling
PP_0251	AAN65883	1561.31	-0.309315	0.382912	-0.807796	0.419208	0.521239		NA	conserved membrane protein of unknown function
PP_0252	AAN65884	1389.03	1.00133	0.295012	3.3942	0.000688301	0.00244799	K04083	hslO; molecular chaperone Hsp33	33 kDa chaperonin
PP_0254	AAN65885	552.501	-0.870929	0.307729	-2.83019	0.00465211	0.0125964	K07107	ybgC; acyl-CoA thioester hydrolase [EC:3.1.2.-]	conserved protein of unknown function
PP_0255	AAN65886	1653.1	-0.199929	0.325602	-0.61403	0.539196	0.637716		NA	conserved exported protein of unknown function
PP_0256	AAN65887	2247.29	1.52298	0.319202	4.77121	1.83e-06	1.31e-05		NA	putative oxidoreductase
PP_0257	AAN65888	836.316	-0.189097	0.322239	-0.586822	0.557323	0.653954	K02379	fdhD; FdhD protein	protein sulfur transferase
PP_0258	AAN65889	21276.7	-0.0757235	0.292145	-0.259198	0.795482	0.850428		NA	regulator of murein cross-linking
PP_0259	AAN65890	1015.16	1.4113	0.421198	3.35067	0.000806163	0.00280197	K20881	yrfG; GMP/IMP 5'-nucleotidase [EC:3.1.3.-]	purine nucleotidase
PP_0260	AAN65891	491.21	0.861641	0.312026	2.76144	0.00575474	0.015099	K08312	nudE; ADP compounds hydrolase [EC:3.6.1.-]	ADP-sugar pyrophosphorylase
PP_0261	AAN65892	633.029	0.383859	0.296785	1.29339	0.195876	0.283087	K01082	cysQ, MET22, BPNT1; 3'(2'), 5'-bisphosphate nucleotidase [EC:3.1.3.7]	adenosine-3'(2'),5'-bisphosphate nucleotidase
PP_0262	AAN65893	237.375	0.0896264	0.290929	0.308069	0.75803	0.821323		NA	conserved protein of unknown function
PP_0263	AAN65894	980.209	-0.770956	0.323637	-2.38216	0.0172114	0.0383544	K10126	dctD; two-component system, NtrC family, C4-dicarboxylate transport response regulator DctD	C4-dicarboxylate transport transcriptional regulatory protein
PP_0264	AAN65895	694.983	-0.653243	0.372368	-1.75429	0.07938	0.136144	K10125	dctB; two-component system, NtrC family, C4-dicarboxylate transport sensor histidine kinase DctB [EC:2.7.13.3]	Sensor histidine kinase
PP_0265	AAN65896	1643.37	-1.17065	0.298018	-3.92813	8.56e-05	0.000401887	K01790	rfbC, rmlC; dTDP-4-dehydrorhamnose 3,5-epimerase [EC:5.1.3.13]	dTDP-4-dehydrorhamnose 3,5-epimerase
PP_0266	AAN65897	2320.97	2.35493	0.332088	7.09126	1.33e-12	3.4e-11	K10536	aguA; agmatine deiminase [EC:3.5.3.12]	Agmatine deiminase
PP_0267	AAN65898	1064.75	0.955413	0.288768	3.30858	0.000937688	0.00320047	K02014	TC.FEV.OM; iron complex outermembrane recepter protein	putative Outer membrane ferric siderophore receptor
PP_0268	AAN65899	489.547	0.777248	0.333796	2.32852	0.0198847	0.0433977		NA	outer-membrane porin D
PP_0269	AAN65900	237.971	-1.82327	0.601722	-3.03009	0.00244479	0.0073254		NA	putative Glutamate synthase, large subunit
PP_0270	AAN65901	305.655	-2.56246	0.697885	-3.67175	NA	NA		NA	Sensor histidine kinase
PP_0271	AAN65902	138.435	-1.57022	0.621936	-2.52473	NA	NA	K02483	K02483; two-component system, OmpR family, response regulator	DNA-binding response regulator
PP_0272	AAN65903	401.101	-0.870488	0.502724	-1.73154	0.0833553	0.141944	K16088	TC.FEV.OM1, fhuE, fpvA, fptA; outer-membrane receptor for ferric coprogen and ferric-rhodotorulic acid	Outer membrane ferric siderophore receptor
PP_0273	AAN65904	97.3139	1.74656	0.507492	3.44155	0.000578396	0.00209226		NA	conserved protein of unknown function
PP_0274	AAN65905	324.546	-0.890291	0.35069	-2.53868	0.0111271	0.0265832	K18831	higA; HTH-type transcriptional regulator / antitoxin HigA	putative transcriptional regulator containing HTH domain
PP_0275	AAN65906	44.6915	-0.257682	0.428447	-0.601433	0.547552	0.645517		NA	conserved protein of unknown function
PP_0276	AAN65907	84.3663	-0.568818	0.37208	-1.52875	0.126326	0.199611		NA	Transcriptional regulator, Cro/CI family
PP_0277	AAN65908	108.69	-1.22372	0.731181	-1.67362	NA	NA		NA	conserved exported protein of unknown function
PP_0278	AAN65909	98.4697	-0.537555	0.364031	-1.47668	0.139763	0.216884		NA	conserved protein of unknown function
PP_0279	AAN65910	553.488	-1.37648	0.564338	-2.43911	NA	NA		NA	conserved protein of unknown function
PP_0280	AAN65911	559.738	1.43422	0.302901	4.73496	2.19e-06	1.55e-05	K23057	K23057; putative lysine/arginine/ornithine/histidine/octopine transport system permease protein	Amino acid ABC transporter, permease protein
PP_0281	AAN65912	630.553	1.56349	0.257335	6.0757	1.23e-09	1.79e-08	K23056	K23056; putative lysine/arginine/ornithine/histidine/octopine transport system permease protein	Amino acid ABC transporter, permease protein
PP_0282	AAN65913	10898.7	0.344495	0.407387	0.845622	0.397764	0.500571	K23055	K23055; putative lysine/arginine/ornithine/histidine/octopine transport system substrate-binding protein	L-arginine ABC transporter - periplasmic binding subunit
PP_0283	AAN65914	2362.18	1.36905	0.358202	3.822	0.000132375	0.000583596	K23058	K23058; putative lysine/arginine/ornithine/histidine/octopine transport system ATP-binding protein [EC:7.4.2.1]	Arginine/ornithine transport ATP-binding protein AotP
PP_0284	AAN65915	376.322	-0.815889	0.417324	-1.95505	0.0505775	0.0943953	K11735	gabP; GABA permease	gamma-aminobutyrate permease
PP_0285	AAN65916	255.678	0.730365	0.277243	2.63439	0.00842884	0.0209749		NA	Fe(2+)-trafficking protein
PP_0286	AAN65917	1038.48	-0.424259	0.314469	-1.34913	0.177296	0.261	K03575	mutY; A/G-specific adenine glycosylase [EC:3.2.2.31]	adenine glycosylase
PP_0287	AAN65918	1620.1	0.133425	0.264157	0.505098	0.61349	0.703204	K07289	asmA; AsmA protein	conserved exported protein of unknown function
PP_0288	AAN65919	3419.55	1.86048	0.385558	4.82541	1.4e-06	1.04e-05		NA	putative Oxalate/formate antiporter
PP_0289	AAN65920	1341.67	1.37536	0.393824	3.49231	0.000478857	0.00177419	K01693	hisB; imidazoleglycerol-phosphate dehydratase [EC:4.2.1.19]	Imidazoleglycerol-phosphate dehydratase
PP_0290	AAN65921	799.701	1.7845	0.280394	6.36426	1.96e-10	3.45e-09	K02501	hisH; imidazole glycerol-phosphate synthase subunit HisH [EC:4.3.2.10]	Imidazole glycerol phosphate synthase subunit HisH
PP_0291	AAN65922	181.354	1.70507	0.463558	3.67822	0.000234871	0.000949494		NA	conserved protein of unknown function
PP_0292	AAN65923	1082.87	1.88211	0.417411	4.50901	6.51e-06	4.22e-05	K01814	hisA; phosphoribosylformimino-5-aminoimidazole carboxamide ribotide isomerase [EC:5.3.1.16]	phosphoribosylformimino-5-aminoimidazole carboxamide ribonucleotide isomerase
PP_0293	AAN65924	799.093	1.64959	0.458692	3.59629	0.000322787	0.00126224	K02500	hisF; imidazole glycerol-phosphate synthase subunit HisF [EC:4.3.2.10]	Imidazole glycerol phosphate synthase subunit HisF
PP_0294	AAN65925	1784.84	-1.09831	0.363303	-3.02311	0.00250188	0.00745382	K02000	proV; glycine betaine/proline transport system ATP-binding protein [EC:7.6.2.9]	choline / betaine / carnitine ABC transporter - ATP binding subunit
PP_0295	AAN65926	984.496	-0.660556	0.37852	-1.7451	0.0809674	0.138392	K02001	proW; glycine betaine/proline transport system permease protein	choline / betaine / carnitine ABC transporter - membrane subunit
PP_0296	AAN65927	4890.99	-1.45819	0.386118	-3.77654	0.000159024	0.000682005	K02002	proX; glycine betaine/proline transport system substrate-binding protein	choline / betaine / carnitine ABC transporter - substrate binding protein
PP_0297	AAN65928	272.175	0.666248	0.426543	1.56197	0.118294	0.189975	K01752	E4.3.1.17, sdaA, sdaB, tdcG; L-serine dehydratase [EC:4.3.1.17]	L-serine dehydratase
PP_0298	AAN65929	6511.54	-1.7305	0.359699	-4.81097	1.5e-06	1.1e-05	K21826	gbdR; AraC family transcriptional regulator, glycine betaine-responsive activator	AraC-family transcriptional regulator
PP_0299	AAN65930	1188.75	-1.11642	0.33153	-3.36749	0.000758556	0.00266512		NA	conserved protein of unknown function
PP_0300	AAN65931	272.204	-0.240099	0.210195	-1.14227	0.253343	0.348407		NA	putative metallopeptidase
PP_0301	AAN65932	78.3465	0.143083	0.411068	0.348076	0.727783	0.798922	K07107	ybgC; acyl-CoA thioester hydrolase [EC:3.1.2.-]	betainyl-CoA thiolase
PP_0302	AAN65933	244.79	-1.99957	0.43821	-4.56304	5.04e-06	3.31e-05	K17735	lcdH, cdhA; carnitine 3-dehydrogenase [EC:1.1.1.108]	L-carnitine dehydrogenase
PP_0303	AAN65934	271.626	-2.27433	0.541972	-4.1964	2.71e-05	0.00014981		NA	dehydrocarnitine cleavage enzyme
PP_0304	AAN65935	305.376	-1.58475	0.311316	-5.09047	3.57e-07	3.11e-06	K02002	proX; glycine betaine/proline transport system substrate-binding protein	Carnitine uptake ABC transporter, periplasmic component
PP_0305	AAN65936	176.252	-0.600732	0.374198	-1.60539	0.108409	0.176626	K17736	cdhR; AraC family transcriptional regulator, carnitine catabolism transcriptional activator	HTH-type transcriptional regulator CdhR
PP_0306	AAN65937	226.685	1.04317	0.362574	2.87713	0.00401308	0.0110566		NA	conserved protein of unknown function
PP_0307	AAN65938	287.461	2.34474	0.373499	6.27778	3.43e-10	5.53e-09		NA	conserved exported protein of unknown function
PP_0308	AAN65939	466.404	-2.50792	0.389129	-6.44495	1.16e-10	2.09e-09	K01273	DPEP; membrane dipeptidase [EC:3.4.13.19]	putative dipeptidase
PP_0309	AAN65940	46.3071	-0.85829	0.355352	-2.41532	0.0157213	0.0355231		NA	conserved protein of unknown function
PP_0310	AAN65941	358.518	-1.20983	0.303018	-3.99262	6.53e-05	0.00031988	K21833	dgcA, ddhC; N,N-dimethylglycine/sarcosine dehydrogenase [EC:1.5.7.3]	putative dimethylglycine dehydrogenase subunit
PP_0311	AAN65942	339.307	-2.07034	0.537323	-3.85306	0.00011665	0.000523927	K21834	dgcB; N,N-dimethylglycine/sarcosine dehydrogenase ferredoxin subunit	putative dimethylglycine dehydrogenase subunit
PP_0312	AAN65943	363.138	-3.30569	0.705838	-4.68336	NA	NA	K03522	fixB, etfA; electron transfer flavoprotein alpha subunit	electron transfer flavoprotein, alpha subunit
PP_0313	AAN65944	227.954	-2.50031	0.602237	-4.1517	3.3e-05	0.000177967	K03521	fixA, etfB; electron transfer flavoprotein beta subunit	putative electron transfer flavoprotein beta subunit
PP_0314	AAN65945	264.277	-0.904593	0.373571	-2.42148	0.0154575	0.0350421		NA	conserved protein of unknown function
PP_0315	AAN65946	417.958	-0.110148	0.322775	-0.341253	0.732913	0.802965	K00479	gbcA, bmoA; glycine betaine monooxygenase A [EC:1.14.13.251]	putative glycine-betaine dioxygenase subunit
PP_0316	AAN65947	958.771	1.45201	0.353084	4.11236	3.92e-05	0.000205021	K21832	gbcB, bmoB; glycine betaine monooxygenase B [EC:1.14.13.251]	putative glycine-betaine dioxygenase subunit
PP_0317	AAN65948	282.933	-0.343003	0.501906	-0.6834	0.494354	0.595824	K03406	mcp; methyl-accepting chemotaxis protein	Methyl-accepting chemotaxis transducer
PP_0318	AAN65949	226.752	2.56259	0.352048	7.2791	3.36e-13	9.63e-12		NA	conserved protein of unknown function
PP_0319	AAN65950	146.108	2.36349	0.325901	7.25217	4.1e-13	1.15e-11		NA	conserved protein of unknown function
PP_0320	AAN65951	416.348	-1.43533	0.482678	-2.97368	0.00294255	0.00855453	K03406	mcp; methyl-accepting chemotaxis protein	Methyl-accepting chemotaxis transducer
PP_0321	AAN65952	1704.03	-0.491557	0.349557	-1.40623	0.159657	0.240402	K01620	ltaE; threonine aldolase [EC:4.1.2.48]	low specificity L-threonine aldolase
PP_0322	AAN65953	340.267	-0.905078	0.262365	-3.44969	0.000561241	0.00204229	K00600	glyA, SHMT; glycine hydroxymethyltransferase [EC:2.1.2.1]	serine hydroxymethyltransferase
PP_0323	AAN65954	333.782	-0.755682	0.331944	-2.27653	0.0228142	0.0488824	K00303	soxB; sarcosine oxidase, subunit beta [EC:1.5.3.24 1.5.3.1]	sarcosine oxidase subunit beta
PP_0324	AAN65955	52.8133	0.247999	0.458953	0.540357	0.588951	0.68291	K00304	soxD; sarcosine oxidase, subunit delta [EC:1.5.3.24 1.5.3.1]	sarcosine oxidase subunit delta
PP_0325	AAN65956	1156.19	-0.690791	0.317882	-2.17311	0.0297722	0.0610082	K00302	soxA; sarcosine oxidase, subunit alpha [EC:1.5.3.24 1.5.3.1]	sarcosine oxidase subunit alpha
PP_0326	AAN65957	219.791	-0.740569	0.299654	-2.47141	0.013458	0.0311597	K00305	soxG; sarcosine oxidase, subunit gamma [EC:1.5.3.24 1.5.3.1]	sarcosine oxidase subunit gamma
PP_0327	AAN65958	606.214	0.418822	0.335992	1.24652	0.212572	0.303312	K01433	purU; formyltetrahydrofolate deformylase [EC:3.5.1.10]	formyltetrahydrofolate deformylase
PP_0328	AAN65959	998.731	-1.3181	0.271348	-4.85761	1.19e-06	9e-06	K00148	fdhA; glutathione-independent formaldehyde dehydrogenase [EC:1.2.1.46]	formaldehyde dehydrogenase
PP_0329	AAN65960	279.286	-0.0998689	0.266928	-0.374142	0.708298	0.784432		NA	conserved protein of unknown function
PP_0330	AAN65961	464.406	0.511501	0.336409	1.52048	0.128392	0.202294		NA	hypothetical protein PP_0330
PP_0331	AAN65962	265.402	0.881509	0.27068	3.25664	0.00112737	0.00375473		NA	conserved protein of unknown function
PP_0332	AAN65963	569.256	0.889691	0.251626	3.53577	0.000406589	0.0015428		NA	putative Acyltransferase
PP_0333	AAN65964	1139.9	0.111086	0.345242	0.321764	0.747631	0.813402		NA	conserved exported protein of unknown function
PP_0334	AAN65965	1779.08	-0.774966	0.343547	-2.25578	0.0240846	0.0511649	K07486	K07486; transposase	transposase
PP_0335	AAN65966	1524.03	-0.82087	0.313389	-2.61933	0.00881032	0.0218156		NA	Glutathione S-transferase family protein
PP_0336	AAN65967	1968.12	-0.67783	0.352531	-1.92275	0.0545114	0.100141	K07304	msrA; peptide-methionine (S)-S-oxide reductase [EC:1.8.4.11]	Peptide methionine sulfoxide reductase MsrA
PP_0337	AAN65968	3234.29	0.679264	0.282593	2.40368	0.0162309	0.0364798		NA	Sensory box protein
PP_0338	AAN65969	9735.48	1.42315	0.491785	2.89386	0.00380541	0.0105478	K00627	DLAT, aceF, pdhC; pyruvate dehydrogenase E2 component (dihydrolipoyllysine-residue acetyltransferase) [EC:2.3.1.12]	AceF-S-acetyldihydrolipoate
PP_0339	AAN65970	15424.9	3.63137	0.520864	6.97182	3.13e-12	7.55e-11	K00163	aceE; pyruvate dehydrogenase E1 component [EC:1.2.4.1]	Pyruvate dehydrogenase E1 component
PP_0340	AAN65971	4202.71	0.22129	0.241943	0.914637	0.360382	0.464044	K00982	glnE; [glutamine synthetase] adenylyltransferase / [glutamine synthetase]-adenylyl-L-tyrosine phosphorylase [EC:2.7.7.42 2.7.7.89]	Glutamate-ammonia-ligase adenylyltransferase
PP_0341	AAN65972	1892.25	1.0679	0.226498	4.71483	2.42e-06	1.68e-05	K02843	waaF, rfaF; lipopolysaccharide heptosyltransferase II [EC:2.4.99.24]	ADP-heptose:LPS heptosyltransferase II
PP_0342	AAN65973	1207.12	1.2259	0.299268	4.09634	4.2e-05	0.000217246	K02841	waaC, rfaC; lipopolysaccharide heptosyltransferase I [EC:2.4.99.23]	ADP-heptose:LPS heptosyltransferase I
PP_0343	AAN65974	1046.3	1.77903	0.282497	6.29753	3.02e-10	4.98e-09	K02844	waaG, rfaG; UDP-glucose:(heptosyl)LPS alpha-1,3-glucosyltransferase [EC:2.4.1.-]	lipopolysaccharide glucosyltransferase I
PP_0344	AAN65975	1143.15	1.38855	0.269715	5.14822	2.63e-07	2.37e-06	K02848	waaP, rfaP; lipopolysaccharide core heptose(I) kinase [EC:2.7.1.235]	lipopolysaccharide core heptose (I) kinase
PP_0345	AAN65976	1121.57	1.30357	0.26722	4.87825	1.07e-06	8.23e-06		NA	putative Heptose kinase WapP
PP_0346	AAN65977	1535.61	0.398841	0.222274	1.79437	0.072754	0.126675		NA	putative Heptose kinase WapQ
PP_0347	AAN65978	2226.12	0.482576	0.210081	2.29709	0.0216135	0.0466206		NA	conserved protein of unknown function
PP_0348	AAN65979	574.784	-0.413093	0.250075	-1.65188	0.0985596	0.163238		NA	conserved protein of unknown function
PP_0349	AAN65980	261.874	-1.79073	0.565281	-3.16786	0.00153564	0.00489719		NA	putative Membrane protein
PP_0350	AAN65981	399.953	-1.57274	0.48427	-3.24766	0.00116359	0.00385666	K02014	TC.FEV.OM; iron complex outermembrane recepter protein	Outer membrane ferrichrome-iron receptor
PP_0351	AAN65982	441.021	-1.43277	0.617781	-2.31921	0.0203835	0.044328	K07165	fecR; transmembrane sensor	putative Transmembrane sensor protein
PP_0352	AAN65983	152.841	-0.0310198	0.603159	-0.0514289	0.958984	0.968489		NA	RNA polymerase sigma-70 factor, ECF subfamily
PP_0353	AAN65984	659.998	-0.0101985	0.688929	-0.0148034	0.988189	0.990831	K02342	dnaQ; DNA polymerase III subunit epsilon [EC:2.7.7.7]	Exonuclease
PP_0354	AAN65985	3061.67	0.027472	0.79156	0.0347061	0.972314	0.979374	K07182	K07182; CBS domain-containing protein	CBS domain protein
PP_0355	AAN65986	594.231	-2.03316	0.359454	-5.65625	1.55e-08	1.88e-07		NA	Response regulator
PP_0356	AAN65987	4825.52	0.0598936	0.3462	0.173003	0.862649	0.899431	K01638	aceB, glcB; malate synthase [EC:2.3.3.9]	malate synthase G
PP_0357	AAN65988	1847.51	-0.670516	0.284144	-2.35978	0.018286	0.0403407		NA	ACT domain protein
PP_0358	AAN65989	738.862	-0.150059	0.295274	-0.508203	0.611311	0.701593	K05786	rarD; chloramphenicol-sensitive protein RarD	conserved membrane protein of unknown function
PP_0359	AAN65990	934.246	-0.136109	0.198035	-0.687299	0.491894	0.593769		NA	serine/threonine protein kinase
PP_0360	AAN65991	396.507	-0.688665	0.449987	-1.53041	0.125915	0.199248	K02019	modE; molybdate transport system regulatory protein	Molybdate transport regulator
PP_0361	AAN65992	204.994	-1.03979	0.459205	-2.26432	0.0235547	0.0502511		NA	putative Competence protein ComF
PP_0362	AAN65993	1952.47	1.25408	0.409015	3.0661	0.00216874	0.00657432	K01012	bioB; biotin synthase [EC:2.8.1.6]	Biotin synthase
PP_0363	AAN65994	1218.57	0.136906	0.37471	0.365367	0.714838	0.789925	K00652	bioF; 8-amino-7-oxononanoate synthase [EC:2.3.1.47]	8-amino-7-oxononanoate synthase
PP_0364	AAN65995	1399.18	-1.30317	0.274858	-4.74126	2.12e-06	1.51e-05	K02170	bioH; pimeloyl-[acyl-carrier protein] methyl ester esterase [EC:3.1.1.85]	pimeloyl-[acp] methyl ester esterase
PP_0365	AAN65996	1352.27	-1.44325	0.282972	-5.10035	3.39e-07	2.97e-06	K02169	bioC; malonyl-CoA O-methyltransferase [EC:2.1.1.197]	Malonyl-[acyl-carrier protein] O-methyltransferase
PP_0366	AAN65997	1695.3	-1.2449	0.302357	-4.11732	3.83e-05	0.000202783	K01935	bioD; dethiobiotin synthetase [EC:6.3.3.3]	dethiobiotin synthetase
PP_0367	AAN65998	4695.25	-1.1647	0.329382	-3.53602	0.000406203	0.0015424		NA	conserved protein of unknown function
PP_0368	AAN65999	9724.98	-0.671005	0.456001	-1.4715	0.141156	0.218403		NA	putative Acyl-CoA dehydrogenase
PP_0369	AAN66000	592.629	-0.883731	0.368105	-2.40076	0.016361	0.0366972		NA	putative diguanylate cyclase
PP_0370	AAN66001	6783.51	0.0747847	0.361756	0.206727	0.836223	0.88123		NA	Acyl-CoA dehydrogenase family protein
PP_0371	AAN66002	336.954	0.137199	0.256075	0.535774	0.592114	0.685856	K11921	cynR; LysR family transcriptional regulator, cyn operon transcriptional activator	Transcriptional regulator, LysR family
PP_0372	AAN66003	642.013	0.330661	0.559509	0.590985	0.55453	0.651432	K00821	argD; acetylornithine/N-succinyldiaminopimelate aminotransferase [EC:2.6.1.11 2.6.1.17]	Acetylornithine aminotransferase 2
PP_0373	AAN66004	503.348	-0.849496	0.37239	-2.2812	0.0225365	0.0483414		NA	conserved membrane protein of unknown function
PP_0375	AAN66006	7663.23	0.64784	0.327568	1.97773	0.0479597	0.090397		NA	Prolyl oligopeptidase family protein
PP_0376	AAN66007	7963.18	0.430667	0.421013	1.02293	0.306341	0.407025	K06139	pqqE; PqqA peptide cyclase [EC:1.21.98.4]	Coenzyme PQQ synthesis protein E
PP_0377	AAN66008	2118.22	0.510587	0.458223	1.11428	0.265161	0.361924	K06138	pqqD; pyrroloquinoline quinone biosynthesis protein D	coenzyme PQQ synthesis protein D
PP_0378	AAN66009	8477.12	0.190917	0.416003	0.458932	0.646283	0.733467	K06137	pqqC; pyrroloquinoline-quinone synthase [EC:1.3.3.11]	Pyrroloquinoline-quinone synthase
PP_0379	AAN66010	5887.14	0.820591	0.39744	2.06469	0.038952	0.0762954	K06136	pqqB; pyrroloquinoline quinone biosynthesis protein B	Coenzyme PQQ synthesis protein B
PP_0380	AAN66011	405.472	-0.484984	0.371683	-1.30483	0.19195	0.278289	K06135	pqqA; pyrroloquinoline quinone biosynthesis protein A	Coenzyme PQQ synthesis protein A
PP_0381	AAN66012	1918.12	-0.606	0.268899	-2.25364	0.024219	0.0513696		NA	Coenzyme PQQ synthesis protein F
PP_0382	AAN66013	848.181	0.336701	0.230197	1.46266	0.14356	0.221189	K01506	davA; 5-aminopentanamidase [EC:3.5.1.30]	5-aminopentanamidase
PP_0383	AAN66014	1348.96	1.31932	0.223038	5.91524	3.31e-09	4.47e-08	K00468	davB; lysine 2-monooxygenase [EC:1.13.12.2]	Lysine 2-monooxygenase
PP_0384	AAN66015	124.442	1.18105	0.303063	3.89704	9.74e-05	0.000451364		NA	Transcriptional regulator, AsnC family
PP_0385	AAN66016	489.834	0.379739	0.251636	1.50908	0.131278	0.206075		NA	putative serine acetyltransferase
PP_0386	AAN66017	11898.2	-0.880054	0.339201	-2.59449	0.00947315	0.0231547		NA	Sensory box protein
PP_0387	AAN66018	18560.7	-0.0577646	0.297512	-0.194159	0.846051	0.888624	K03086	rpoD; RNA polymerase primary sigma factor	RNA polymerase, sigma 70 (sigma D) factor
PP_0388	AAN66019	4078.91	-1.14291	0.304217	-3.75689	0.000172036	0.000729231	K02316	dnaG; DNA primase [EC:2.7.7.101]	DNA primase
PP_0389	AAN66020	2183.18	2.26642	0.493326	4.59417	4.34e-06	2.9e-05	K02970	RP-S21, MRPS21, rpsU; small subunit ribosomal protein S21	30S ribosomal protein S21
PP_0390	AAN66021	729.899	0.00367156	0.228094	0.0160967	0.987157	0.990036	K01409	OSGEP, KAE1, QRI7; N6-L-threonylcarbamoyladenine synthase [EC:2.3.1.234]	tRNA N6-adenosine threonylcarbamoyltransferase
PP_0391	AAN66022	867.834	-0.436888	0.261349	-1.67167	0.0945902	0.157517	K08591	plsY; acyl phosphate:glycerol-3-phosphate acyltransferase [EC:2.3.1.275]	Glycerol-3-phosphate acyltransferase
PP_0392	AAN66023	634.785	1.04115	0.286009	3.64028	0.000272344	0.0010874	K01633	folB; 7,8-dihydroneopterin aldolase/epimerase/oxygenase [EC:4.1.2.25 5.1.99.8 1.13.11.81]	dihydroneopterin aldolase
PP_0393	AAN66024	391.051	1.13933	0.284298	4.0075	6.14e-05	0.000303896	K00950	folK; 2-amino-4-hydroxy-6-hydroxymethyldihydropteridine diphosphokinase [EC:2.7.6.3]	putative 2-amino-4-hydroxy-6-hydroxymethyldihydropteridine pyrophosphokinase
PP_0394	AAN66025	2434.95	-1.26041	0.42503	-2.96546	0.00302228	0.0087335	K00974	cca; tRNA nucleotidyltransferase (CCA-adding enzyme) [EC:2.7.7.72 3.1.3.- 3.1.4.-]	tRNA nucleotidyltransferase - 2',3'-cyclic phosphodiesterase - 2' nucleotidase and phosphatase
PP_0395	AAN66026	39310.6	-1.42281	0.363086	-3.91866	8.9e-05	0.000416595	K06415	spoVR; stage V sporulation protein R	putative type IV piliation protein
PP_0396	AAN66027	31096.3	-1.37385	0.397794	-3.45368	0.000552995	0.00201679	K09786	K09786; uncharacterized protein	conserved protein of unknown function
PP_0397	AAN66028	161663	-1.76333	0.334857	-5.2659	1.4e-07	1.35e-06	K07180	prkA; serine protein kinase	protein kinase
PP_0398	AAN66029	1288.39	0.639151	0.349317	1.82972	0.067292	0.11931	K02439	glpE; thiosulfate sulfurtransferase [EC:2.8.1.1]	Thiosulfate sulfurtransferase GlpE
PP_0399	AAN66030	1811.09	0.839826	0.374079	2.24505	0.024765	0.0523259	K01525	apaH; bis(5'-nucleosyl)-tetraphosphatase (symmetrical) [EC:3.6.1.41]	Bis(5'-nucleosyl)-tetraphosphatase, symmetrical
PP_0400	AAN66031	908.51	0.715517	0.404618	1.76838	0.0769977	0.132928	K06195	apaG; ApaG protein	CO2+/MG2+ efflux protein
PP_0401	AAN66032	982.256	1.28154	0.392166	3.26786	0.00108365	0.00363996	K02528	ksgA; 16S rRNA (adenine1518-N6/adenine1519-N6)-dimethyltransferase [EC:2.1.1.182]	Ribosomal RNA small subunit methyltransferase A
PP_0402	AAN66033	1152.1	0.916049	0.449919	2.03603	0.0417474	0.0807929	K00097	pdxA; 4-hydroxythreonine-4-phosphate dehydrogenase [EC:1.1.1.262]	4-hydroxythreonine-4-phosphate dehydrogenase
PP_0403	AAN66034	2987.73	1.4676	0.54947	2.67094	0.00756384	0.0190289	K03771	surA; peptidyl-prolyl cis-trans isomerase SurA [EC:5.2.1.8]	peptidyl-prolyl cis-trans isomerase
PP_0405	AAN66035	1176.26	0.650369	0.205977	3.15749	0.00159134	0.00505226	K07102	amgK; N-acetylmuramate 1-kinase [EC:2.7.1.221]	conserved protein of unknown function
PP_0406	AAN66036	2078.39	-1.75071	0.342695	-5.10866	3.24e-07	2.87e-06	K00992	murU; N-acetyl-alpha-D-muramate 1-phosphate uridylyltransferase [EC:2.7.7.99]	Nucleotidyltransferase family protein
PP_0407	AAN66037	1204.45	-1.31819	0.329211	-4.00408	6.23e-05	0.000307771	K05801	djlA; DnaJ like chaperone protein	DnaJ-like protein DjlA
PP_0408	AAN66038	813.222	0.384123	0.295033	1.30196	0.192928	0.279561		NA	conserved exported protein of unknown function
PP_0409	AAN66039	1397.39	-0.34937	0.197866	-1.76569	0.0774474	0.13362		NA	Sensory box histidine kinase
PP_0410	AAN66040	526.889	-0.402175	0.254817	-1.57829	0.114499	0.18456		NA	DNA-binding response regulator UhpA
PP_0411	AAN66041	1917.86	-0.666459	0.317879	-2.09658	0.0360306	0.0713352	K02052	ABC.SP.A; putative spermidine/putrescine transport system ATP-binding protein	Polyamine ABC transporter, ATP-binding protein
PP_0412	AAN66042	5269.26	-1.14154	0.355133	-3.21441	0.00130713	0.00426057	K02055	ABC.SP.S; putative spermidine/putrescine transport system substrate-binding protein	Polyamine ABC transporter, periplasmic polyamine-binding protein
PP_0413	AAN66043	1222.64	-0.362737	0.36996	-0.980476	0.326851	0.429299	K02054	ABC.SP.P1; putative spermidine/putrescine transport system permease protein	Polyamine ABC transporter, permease protein
PP_0414	AAN66044	696.464	-0.517994	0.383181	-1.35183	0.176431	0.260108	K02053	ABC.SP.P; putative spermidine/putrescine transport system permease protein	Polyamine ABC transporter, permease protein
PP_0415	AAN66045	1147.13	2.67266	0.253562	10.5405	5.62e-26	7.03e-24	K01783	rpe, RPE; ribulose-phosphate 3-epimerase [EC:5.1.3.1]	ribulose-5-phosphate 3-epimerase
PP_0416	AAN66046	875.198	1.73221	0.310729	5.57465	2.48e-08	2.81e-07	K01091	gph; phosphoglycolate phosphatase [EC:3.1.3.18]	Phosphoglycolate phosphatase
PP_0417	AAN66047	2900.3	1.74579	0.278882	6.25997	3.85e-10	6.11e-09	K01657	trpE; anthranilate synthase component I [EC:4.1.3.27]	Anthranilate synthase component 1
PP_0418	AAN66048	2566.37	-0.785028	0.279064	-2.81307	0.00490702	0.0131957	K12686	apeE, estA, lip-1; outer membrane lipase/esterase	Esterase EstP
PP_0420	AAN66050	505.835	1.73323	0.412466	4.20213	2.64e-05	0.000146654	K01658	trpG; anthranilate synthase component II [EC:4.1.3.27]	aminodeoxychorismate synthase / para-aminobenzoate synthase multi-enzyme complex
PP_0421	AAN66051	1455.65	0.435276	0.460431	0.945366	0.344472	0.447635	K00766	trpD; anthranilate phosphoribosyltransferase [EC:2.4.2.18]	Anthranilate phosphoribosyltransferase
PP_0422	AAN66052	1659.3	0.844642	0.416565	2.02763	0.0425975	0.0820629	K01609	trpC; indole-3-glycerol phosphate synthase [EC:4.1.1.48]	Indole-3-glycerol phosphate synthase
PP_0423	AAN66053	807.601	0.517138	0.289934	1.78364	0.0744825	0.129357		NA	conserved protein of unknown function
PP_0424	AAN66054	980.58	0.213609	0.333993	0.639562	0.522458	0.622469	K10914	crp; CRP/FNR family transcriptional regulator, cyclic AMP receptor protein	DNA-binding transcriptional dual regulator
PP_0425	AAN66055	178.359	1.08065	0.257989	4.18872	2.81e-05	0.000153887	K07397	yhfA; putative redox protein	conserved protein of unknown function
PP_0426	AAN66056	622.155	0.921316	0.283002	3.25551	0.00113191	0.00376526		NA	conserved membrane protein of unknown function
PP_0427	AAN66057	1461	1.22299	0.302383	4.04451	5.24e-05	0.000263936	K06134	COQ7; 3-demethoxyubiquinol 3-hydroxylase [EC:1.14.99.60]	2-nonaprenyl-3-methyl-6-methoxy-1,4-benzoquinol hydroxylase
PP_0428	AAN66058	3007.87	0.444165	0.359573	1.23526	0.216734	0.307894	K02503	HINT1_2, hinT, hit; histidine triad (HIT) family protein [EC:3.9.1.-]	aminoacyl-adenylate hydrolase/purine nucleoside phosphoramidase
PP_0429	AAN66059	584.11	0.467677	0.45517	1.02748	0.304195	0.404857	K07124	K07124; uncharacterized protein	Oxidoreductase, short chain dehydrogenase/reductase family
PP_0430	AAN66060	1824.54	-0.104133	0.20135	-0.517176	0.605033	0.695548	K00459	ncd2, npd; nitronate monooxygenase [EC:1.13.12.16]	conserved protein of unknown function
PP_0431	AAN66061	1213.26	0.308199	0.267003	1.15429	0.248382	0.342793	K08973	hemJ; protoporphyrinogen IX oxidase [EC:1.3.99.-]	conserved membrane protein of unknown function
PP_0432	AAN66062	2291.69	0.372186	0.231339	1.60883	0.107653	0.175602	K00145	argC; N-acetyl-gamma-glutamyl-phosphate reductase [EC:1.2.1.38]	N-acetyl-gamma-glutamyl-phosphate reductase 1
PP_0433	AAN66063	746.997	0.968381	0.334557	2.89451	0.00379747	0.0105311	K15724	erpA; iron-sulfur cluster insertion protein	Iron-sulfur cluster insertion protein ErpA
PP_0434	AAN66064	996.141	0.635701	0.35221	1.80489	0.0710914	0.12441	K09001	anmK; anhydro-N-acetylmuramic acid kinase [EC:2.7.1.170]	Anhydro-N-acetylmuramic acid kinase
PP_0435	AAN66065	1611.15	0.904958	0.249969	3.62028	0.000294281	0.00116317		NA	Peptidase, M23/M37 family
PP_0436	AAN66066	888.285	0.596747	0.293752	2.03146	0.0422081	0.0814838	K01866	YARS, tyrS; tyrosyl-tRNA synthetase [EC:6.1.1.1]	Tyrosine--tRNA ligase
PP_0437	AAN66067	225.332	1.19667	0.397633	3.0095	0.00261681	0.00773664	K03524	birA; BirA family transcriptional regulator, biotin operon repressor / biotin---[acetyl-CoA-carboxylase] ligase [EC:6.3.4.15]	bifunctional biotin-[acetyl-CoA-carboxylase] ligase/biotin operon repressor BirA
PP_0438	AAN66068	355.396	0.62435	0.386797	1.61415	0.106494	0.174022	K03525	coaX; type III pantothenate kinase [EC:2.7.1.33]	Type III pantothenate kinase
PP_0439	AAN66069	338.84	0.0387393	0.267501	0.144819	0.884853	0.914601		NA	conserved protein of unknown function
PP_0440	AAN66070	16615.1	0.898723	0.563599	1.59461	0.110798	0.179721	K02358	tuf, TUFM; elongation factor Tu	Elongation factor Tu-A
PP_0441	AAN66071	2933.06	1.97862	0.406906	4.8626	1.16e-06	8.83e-06	K03073	secE; preprotein translocase subunit SecE	Sec translocation complex - SecE subunit
PP_0442	AAN66072	3269.17	1.91206	0.416098	4.59521	4.32e-06	2.89e-05	K02601	nusG; transcription termination/antitermination protein NusG	transcription antipausing factor NusG
PP_0443	AAN66073	8688.56	0.831195	0.668154	1.24402	0.213493	0.304311	K02867	RP-L11, MRPL11, rplK; large subunit ribosomal protein L11	50S ribosomal protein L11
PP_0444	AAN66074	9826.11	0.758664	0.611124	1.24142	0.214449	0.305515	K02863	RP-L1, MRPL1, rplA; large subunit ribosomal protein L1	50S ribosomal protein L1
PP_0445	AAN66075	37574.9	-0.804192	0.478639	-1.68016	0.0929254	0.155261	K02864	RP-L10, MRPL10, rplJ; large subunit ribosomal protein L10	50S ribosomal protein L10
PP_0446	AAN66076	26070.8	-0.576049	0.470227	-1.22505	0.220558	0.312277	K02935	RP-L7, MRPL12, rplL; large subunit ribosomal protein L7/L12	50S ribosomal protein L7/L12
PP_0447	AAN66077	34885.8	0.780794	0.585611	1.3333	0.182434	0.266884	K03043	rpoB; DNA-directed RNA polymerase subunit beta [EC:2.7.7.6]	DNA-directed RNA polymerase subunit beta
PP_0448	AAN66078	66088.7	-0.318914	0.548526	-0.581401	0.56097	0.656973	K03046	rpoC; DNA-directed RNA polymerase subunit beta' [EC:2.7.7.6]	DNA-directed RNA polymerase subunit beta'
PP_0449	AAN66079	5308.13	0.428982	0.659014	0.650945	0.515082	0.615815	K02950	RP-S12, MRPS12, rpsL; small subunit ribosomal protein S12	30S ribosomal protein S12
PP_0450	AAN66080	9664.93	0.506334	0.667164	0.758934	0.447892	0.549822	K02992	RP-S7, MRPS7, rpsG; small subunit ribosomal protein S7	30S ribosomal protein S7
PP_0451	AAN66081	52136.2	1.54408	0.681908	2.26434	0.023553	0.0502511	K02355	fusA, GFM, EFG; elongation factor G	Elongation factor G 1
PP_0452	AAN66082	76898.1	0.982272	0.63934	1.53638	0.124444	0.197432	K02358	tuf, TUFM; elongation factor Tu	Elongation factor Tu-B
PP_0453	AAN66083	1243.25	1.51234	0.674978	2.24058	0.0250534	0.0528339	K02946	RP-S10, MRPS10, rpsJ; small subunit ribosomal protein S10	30S ribosomal protein S10
PP_0454	AAN66084	4990.99	1.7861	0.687658	2.59737	0.00939397	0.0230021	K02906	RP-L3, MRPL3, rplC; large subunit ribosomal protein L3	50S ribosomal subunit protein L3
PP_0455	AAN66085	3391.07	2.21553	0.664175	3.33577	0.000850644	0.00294508	K02926	RP-L4, MRPL4, rplD; large subunit ribosomal protein L4	50S ribosomal protein L4
PP_0456	AAN66086	1716.99	1.85687	0.771218	2.40771	0.016053	0.0361473	K02892	RP-L23, MRPL23, rplW; large subunit ribosomal protein L23	50S ribosomal protein L23
PP_0457	AAN66087	11860.6	1.27592	0.80659	1.58187	0.11368	0.183584	K02886	RP-L2, MRPL2, RML2, rplB; large subunit ribosomal protein L2	50S ribosomal protein L2
PP_0458	AAN66088	3015.84	1.18347	1.03962	1.13837	0.254967	0.350532	K02965	RP-S19, RSM19, rpsS; small subunit ribosomal protein S19	30S ribosomal protein S19
PP_0459	AAN66089	4805.61	0.9487	1.05531	0.898976	0.368665	0.472049	K02890	RP-L22, MRPL22, rplV; large subunit ribosomal protein L22	50S ribosomal protein L22
PP_0460	AAN66090	12859.2	1.21419	1.08028	1.12396	0.261028	0.357792	K02982	RP-S3, rpsC; small subunit ribosomal protein S3	30S ribosomal subunit protein S3
PP_0461	AAN66091	7043.5	1.08781	0.78944	1.37795	0.168219	0.250553	K02878	RP-L16, MRPL16, rplP; large subunit ribosomal protein L16	50S ribosomal protein L16
PP_0462	AAN66092	1366.27	1.07701	0.743813	1.44795	0.14763	0.226068	K02904	RP-L29, rpmC; large subunit ribosomal protein L29	50S ribosomal subunit protein L29
PP_0463	AAN66093	4115.8	0.97468	0.780351	1.24903	0.211655	0.302239	K02961	RP-S17, MRPS17, rpsQ; small subunit ribosomal protein S17	30S ribosomal protein S17
PP_0464	AAN66094	7575.15	0.737767	0.739333	0.997881	0.318337	0.420022	K02874	RP-L14, MRPL14, rplN; large subunit ribosomal protein L14	50S ribosomal protein L14
PP_0465	AAN66095	6615.36	0.429698	0.73874	0.581663	0.560793	0.656973	K02895	RP-L24, MRPL24, rplX; large subunit ribosomal protein L24	50S ribosomal protein L24
PP_0466	AAN66096	25179.7	0.175705	0.662773	0.265106	0.790928	0.846912	K02931	RP-L5, MRPL5, rplE; large subunit ribosomal protein L5	50S ribosomal protein L5
PP_0467	AAN66097	7996.33	-0.196524	0.625091	-0.314393	0.753223	0.817402	K02954	RP-S14, MRPS14, rpsN; small subunit ribosomal protein S14	30S ribosomal protein S14
PP_0468	AAN66098	10415.8	1.6096	0.630548	2.55271	0.010689	0.0256381	K02994	RP-S8, MRPS8, rpsH; small subunit ribosomal protein S8	30S ribosomal protein S8
PP_0469	AAN66099	11073.8	1.83818	0.621833	2.95606	0.00311592	0.00894769	K02933	RP-L6, MRPL6, rplF; large subunit ribosomal protein L6	50S ribosomal protein L6
PP_0470	AAN66100	4233.03	1.45778	0.640356	2.27651	0.0228153	0.0488824	K02881	RP-L18, MRPL18, rplR; large subunit ribosomal protein L18	50S ribosomal protein L18
PP_0471	AAN66101	7406.79	1.15481	0.671567	1.71958	0.0855089	0.145101	K02988	RP-S5, MRPS5, rpsE; small subunit ribosomal protein S5	30S ribosomal protein S5
PP_0472	AAN66102	960.356	0.713805	0.661523	1.07903	0.280574	0.380038	K02907	RP-L30, MRPL30, rpmD; large subunit ribosomal protein L30	50S ribosomal protein L30
PP_0473	AAN66103	6072.67	0.458187	0.629117	0.728302	0.466429	0.568518	K02876	RP-L15, MRPL15, rplO; large subunit ribosomal protein L15	50S ribosomal protein L15
PP_0474	AAN66104	13549.5	0.249646	0.650275	0.383908	0.701047	0.777979	K03076	secY; preprotein translocase subunit SecY	Sec Translocation Complex - SecY subunit
PP_0475	AAN66105	1536.23	0.422271	0.607646	0.69493	0.487099	0.588498	K02919	RP-L36, MRPL36, rpmJ; large subunit ribosomal protein L36	50S ribosomal protein L36
PP_0476	AAN66106	3121.16	1.01147	0.642652	1.5739	0.11551	0.185883	K02952	RP-S13, rpsM; small subunit ribosomal protein S13	30S ribosomal protein S13
PP_0477	AAN66107	5963.22	0.93616	0.654424	1.43051	0.152571	0.232212	K02948	RP-S11, MRPS11, rpsK; small subunit ribosomal protein S11	30S ribosomal protein S11
PP_0478	AAN66108	9901.93	0.844374	0.617328	1.36779	0.171378	0.254638	K02986	RP-S4, NAM9, rpsD; small subunit ribosomal protein S4	30S ribosomal protein S4
PP_0479	AAN66109	23128.8	0.564842	0.596499	0.94693	0.343674	0.446809	K03040	rpoA; DNA-directed RNA polymerase subunit alpha [EC:2.7.7.6]	DNA-directed RNA polymerase subunit alpha
PP_0480	AAN66110	6173.67	0.577256	0.574596	1.00463	0.315076	0.416518	K02879	RP-L17, MRPL17, rplQ; large subunit ribosomal protein L17	50S ribosomal protein L17
PP_0481	AAN66111	3404.66	2.96458	0.325513	9.10742	8.44e-20	5.66e-18	K03781	katE, CAT, catB, srpA; catalase [EC:1.11.1.6]	Catalase
PP_0482	AAN66112	8510.55	-1.01351	0.370613	-2.73469	0.00624397	0.0161288	K03594	bfr; bacterioferritin [EC:1.16.3.1]	bacterioferritin
PP_0483	AAN66113	2036.26	1.20631	0.294304	4.09887	4.15e-05	0.000215299	K03701	uvrA; excinuclease ABC subunit A	excinuclease (uvrABC system protein A)
PP_0484	AAN66114	2624.82	-0.142734	0.29979	-0.476115	0.633992	0.721752		NA	transporter of an unknown substrate
PP_0485	AAN66115	3179.65	0.252763	0.276124	0.915396	0.359984	0.463994	K03111	ssb; single-strand DNA-binding protein	Single-stranded DNA-binding protein
PP_0486	AAN66116	519.688	0.910549	0.402005	2.26502	0.0235114	0.0501978		NA	Transcriptional regulator, GntR family
PP_0487	AAN66117	107.649	-0.955687	0.39439	-2.4232	0.0153844	0.0349051	K07090	K07090; uncharacterized protein	conserved membrane protein of unknown function
PP_0488	AAN66118	261.139	-0.0153395	0.272975	-0.0561936	0.955188	0.966429	K16066	ydfG; 3-hydroxy acid dehydrogenase / malonic semialdehyde reductase [EC:1.1.1.381 1.1.1.-]	putative NADP-dependent dehydrogenase HI_1430
PP_0490	AAN66119	5301.85	-0.783015	0.312775	-2.50344	0.0122992	0.0290057	K00124	fdoH, fdsB; formate dehydrogenase iron-sulfur subunit	formate dehydrogenase-O, beta subunit
PP_0491	AAN66120	2152.16	-0.62136	0.285712	-2.17478	0.0296466	0.0608186	K00127	fdoI, fdsG; formate dehydrogenase subunit gamma	formate dehydrogenase-O, gamma subunit
PP_0492	AAN66121	3545.38	-0.382436	0.251073	-1.52321	0.127707	0.201389	K02380	fdhE; FdhE protein	formate dehydrogenase formation protein
PP_0493	AAN66122	3423.5	0.724828	0.213938	3.38803	0.000703973	0.00249244	K01042	selA; L-seryl-tRNA(Ser) seleniumtransferase [EC:2.9.1.1]	selenocysteine synthase
PP_0494	AAN66123	2554.69	0.621066	0.262196	2.36871	0.0178502	0.0395513	K03833	selB, EEFSEC; selenocysteine-specific elongation factor	selenocysteyl-tRNA-specific translation elongation factor
PP_0495	AAN66124	272.178	0.654425	0.4063	1.6107	0.107246	0.174991	K01424	E3.5.1.1, ansA, ansB; L-asparaginase [EC:3.5.1.1]	type 1 L-asparaginase
PP_0496	AAN66125	508.236	-0.360007	0.363652	-0.989977	0.322186	0.424184	K03310	TC.AGCS; alanine or glycine:cation symporter, AGCS family	Sodium/alanine symporter
PP_0497	AAN66126	383.704	0.548803	0.275521	1.99187	0.0463851	0.0879129		NA	Transcriptional regulator, Cro/CI family
PP_0498	AAN66127	733.816	0.928286	0.319168	2.90845	0.00363221	0.0101547		NA	conserved protein of unknown function
PP_0500	AAN66128	1117.53	0.538032	0.224611	2.3954	0.0166023	0.0371628	K00067	rfbD, rmlD; dTDP-4-dehydrorhamnose reductase [EC:1.1.1.133]	dTDP-4-rhamnose reductase-related protein
PP_0501	AAN66129	491.932	0.957255	0.271488	3.52596	0.000421954	0.00158967	K01784	galE, GALE; UDP-glucose 4-epimerase [EC:5.1.3.2]	NAD-dependent epimerase/dehydratase family protein
PP_0502	AAN66130	80.047	-0.803503	0.365492	-2.19841	0.0279196	0.0579236		NA	conserved protein of unknown function
PP_0503	AAN66131	467.743	1.45428	0.51116	2.84505	0.00444039	0.0121163		NA	Major facilitator family transporter
PP_0504	AAN66132	4808.22	3.55177	0.43495	8.16592	3.19e-16	1.44e-14	K07275	ompW; outer membrane protein	Outer membrane protein OprG
PP_0505	AAN66133	320.138	0.47731	0.263092	1.81424	0.0696414	0.122613	K09950	K09950; uncharacterized protein	conserved protein of unknown function
PP_0506	AAN66134	140.224	0.110337	0.300888	0.366706	0.713838	0.789296	K02004	ABC.CD.P; putative ABC transport system permease protein	putative ABC efflux transporter, permease protein
PP_0507	AAN66135	207.019	-1.51408	0.722609	-2.0953	NA	NA	K02003	ABC.CD.A; putative ABC transport system ATP-binding protein	putative ABC efflux transporter, ATP-binding protein
PP_0508	AAN66136	126.341	1.36917	0.2869	4.77231	1.82e-06	1.31e-05		NA	conserved exported protein of unknown function
PP_0509	AAN66137	287.926	-0.327753	0.366212	-0.894979	0.370798	0.474446		NA	conserved protein of unknown function
PP_0510	AAN66138	1861.94	0.201388	0.311993	0.645489	0.518611	0.619454	K05838	ybbN; putative thioredoxin	Thioredoxin
PP_0512	AAN66139	788.4	-1.25833	0.263356	-4.77807	1.77e-06	1.28e-05		NA	hypothetical protein PP_0512
PP_0513	AAN66140	430.467	1.32123	0.645221	2.04772	NA	NA	K07738	nrdR; transcriptional repressor NrdR	DNA-binding transcriptional repressor NrdR-Zn2+-ATP/dATP
PP_0514	AAN66141	1078.68	0.572137	0.506352	1.12992	0.258511	0.354783	K11752	ribD; diaminohydroxyphosphoribosylaminopyrimidine deaminase / 5-amino-6-(5-phosphoribosylamino)uracil reductase [EC:3.5.4.26 1.1.1.193]	bifunctional diaminohydroxyphosphoribosylaminopyrimidine deaminase/5-amino-6-(5-phosphoribosylamino)uracil reductase
PP_0515	AAN66142	741.636	1.58626	0.386831	4.10067	4.12e-05	0.000214237	K00793	ribE, RIB5; riboflavin synthase [EC:2.5.1.9]	Riboflavin synthase
PP_0516	AAN66143	1346.78	0.974537	0.448179	2.17443	0.0296725	0.0608491	K14652	ribBA; 3,4-dihydroxy 2-butanone 4-phosphate synthase / GTP cyclohydrolase II [EC:4.1.99.12 3.5.4.25]	3,4-dihydroxy-2-butanone 4-phosphate synthase/GTP cyclohydrolase II
PP_0517	AAN66144	3719.37	-1.12594	0.282417	-3.98681	6.7e-05	0.000325205	K00794	ribH, RIB4; 6,7-dimethyl-8-ribityllumazine synthase [EC:2.5.1.78]	6,7-dimethyl-8-ribityllumazine synthase
PP_0518	AAN66145	3072.05	-0.869333	0.300058	-2.89721	0.00376492	0.0104566	K03625	nusB; transcription antitermination protein NusB	transcription antitermination protein
PP_0519	AAN66146	872.155	-0.133915	0.397069	-0.337259	0.735921	0.804498	K00946	thiL; thiamine-monophosphate kinase [EC:2.7.4.16]	thiamin monophosphate kinase
PP_0520	AAN66147	352.946	0.538001	0.244162	2.20346	0.0275624	0.0573124	K01095	pgpA; phosphatidylglycerophosphatase A [EC:3.1.3.27]	phosphatidylglycerophosphatase A
PP_0521	AAN66148	964.361	0.0432402	0.291444	0.148366	0.882054	0.912745		NA	conserved exported protein of unknown function
PP_0522	AAN66149	697.379	0.754875	0.271597	2.77939	0.00544605	0.0144142	K01497	ribA, RIB1; GTP cyclohydrolase II [EC:3.5.4.25]	GTP cyclohydrolase-2
PP_0523	AAN66150	253.188	0.628294	0.28361	2.21535	0.0267362	0.05595		NA	conserved membrane protein of unknown function
PP_0524	AAN66151	233.235	-0.549073	0.581944	-0.943515	0.345417	0.448651	K02016	ABC.FEV.S; iron complex transport system substrate-binding protein	putative Periplasmic cobalamin-binding protein HutB
PP_0525	AAN66152	1933.63	-1.34362	0.254634	-5.27667	1.32e-07	1.27e-06	K16092	btuB; vitamin B12 transporter	TonB-dependent receptor, B12 family
PP_0526	AAN66153	468.164	-0.167317	0.295494	-0.566226	0.57124	0.667012	K07486	K07486; transposase	transposase
PP_0527	AAN66154	5325.79	1.10702	0.260785	4.24497	2.19e-05	0.000123497	K01662	dxs; 1-deoxy-D-xylulose-5-phosphate synthase [EC:2.2.1.7]	1-deoxyxylulose-5-phosphate synthase
PP_0528	AAN66155	684.907	1.27987	0.458503	2.7914	0.00524803	0.0139897	K13789	GGPS; geranylgeranyl diphosphate synthase, type II [EC:2.5.1.1 2.5.1.10 2.5.1.29]	farnesyl diphosphate synthase
PP_0529	AAN66156	175.771	2.3797	0.301028	7.90523	2.67e-15	1.07e-13	K03602	xseB; exodeoxyribonuclease VII small subunit [EC:3.1.11.6]	Exodeoxyribonuclease 7 small subunit
PP_0530	AAN66157	734.387	-0.289813	0.233647	-1.24039	0.214832	0.305902	K02858	ribB, RIB3; 3,4-dihydroxy 2-butanone 4-phosphate synthase [EC:4.1.99.12]	3,4-dihydroxy-2-butanone 4-phosphate synthase
PP_0531	AAN66158	644.357	0.235924	0.340697	0.692474	0.48864	0.59023		NA	hypothetical protein PP_0531
PP_0532	AAN66159	355.025	-1.5703	0.601655	-2.60997	0.0090551	0.0223013		NA	conserved exported protein of unknown function
PP_0533	AAN66160	574.271	-1.91778	0.427206	-4.48913	7.15e-06	4.6e-05	K19609	pfeS, pirS; two-component system, OmpR family, sensor histidine kinase PfeS [EC:2.7.13.3]	histidine kinase
PP_0534	AAN66161	85.0261	-1.50435	0.483592	-3.11079	0.00186589	0.00578609	K19610	pfeR, pirR; two-component system, OmpR family, response regulator PfeR	putative Transcriptional regulator PfeR
PP_0535	AAN66162	797.779	-0.399599	0.330791	-1.20801	0.227043	0.319731	K16088	TC.FEV.OM1, fhuE, fpvA, fptA; outer-membrane receptor for ferric coprogen and ferric-rhodotorulic acid	Outer membrane ferric siderophore receptor
PP_0536	AAN66163	3680.64	-3.67777	0.482835	-7.61704	2.6e-14	8.93e-13		NA	conserved protein of unknown function
PP_0537	AAN66164	189.361	-0.294029	0.38165	-0.770415	0.441054	0.542881		NA	putative transcriptional regulator
PP_0538	AAN66165	9489.86	0.786464	0.535174	1.46955	0.141684	0.219035	K01507	ppa; inorganic pyrophosphatase [EC:3.6.1.1]	inorganic pyrophosphatase
PP_0539	AAN66166	273.709	-0.375735	0.299197	-1.25581	0.209185	0.299223	K09933	mtfA; MtfA peptidase	glucose-regulated peptidase
PP_0540	AAN66167	656.416	0.411064	0.290246	1.41626	0.156699	0.236801	K03975	dedA; membrane-associated protein	conserved inner membrane protein
PP_0541	AAN66168	3532.99	-0.606949	0.341089	-1.77944	0.0751672	0.130299		NA	Acetyltransferase, GNAT family
PP_0542	AAN66169	2167.18	-1.31867	0.293778	-4.48868	7.17e-06	4.6e-05	K03736	eutC; ethanolamine ammonia-lyase small subunit [EC:4.3.1.7]	ethanolamine ammonia-lyase, beta-subunit
PP_0543	AAN66170	2966.02	-0.785851	0.315758	-2.48877	0.0128185	0.0299862	K03735	eutB; ethanolamine ammonia-lyase large subunit [EC:4.3.1.7]	ethanolamine ammonia-lyase, alpha-subunit
PP_0544	AAN66171	2001.88	-2.37585	0.37458	-6.34269	2.26e-10	3.92e-09	K16238	eat, eutP; ethanolamine permease	Ethanolamine transporter
PP_0545	AAN66172	12331.9	-0.186787	0.451859	-0.413375	0.679332	0.759867	K00138	aldB; aldehyde dehydrogenase [EC:1.2.1.-]	aldehyde dehydrogenase
PP_0546	AAN66173	4553.25	-0.758779	0.306446	-2.47606	0.0132843	0.0308627	K21405	acoR; sigma-54 dependent transcriptional regulator, acetoin dehydrogenase operon transcriptional activator AcoR	sigma-54 dependent transcriptional regulator
PP_0547	AAN66174	2282.63	0.950179	0.229204	4.14556	3.39e-05	0.000182316	K02558	mpl; UDP-N-acetylmuramate: L-alanyl-gamma-D-glutamyl-meso-diaminopimelate ligase [EC:6.3.2.45]	UDP-N-acetylmuramate:L-alanyl-gamma-D-glutamyl-meso-diaminopimelate ligase
PP_0548	AAN66175	890.834	0.419906	0.295025	1.42329	0.154651	0.234793	K03186	ubiX, bsdB, PAD1; flavin prenyltransferase [EC:2.5.1.129]	putative phenylacrylic acid decarboxylase, padA1
PP_0549	AAN66176	931.347	-1.93311	0.358542	-5.39159	6.98e-08	7.14e-07		NA	putative Lipoprotein
PP_0550	AAN66177	8447.62	-2.71305	0.328661	-8.25485	1.52e-16	7.03e-15		NA	conserved protein of unknown function
PP_0551	AAN66178	2465.68	-1.16926	0.247573	-4.72289	2.33e-06	1.63e-05		NA	MORN domain protein
PP_0552	AAN66179	481.268	-2.17326	0.27931	-7.78083	7.21e-15	2.73e-13	K00004	BDH, butB; (R,R)-butanediol dehydrogenase / meso-butanediol dehydrogenase / diacetyl reductase [EC:1.1.1.4 1.1.1.- 1.1.1.303]	2,3-butanediol dehydrogenase
PP_0553	AAN66180	294.225	-3.26405	0.702956	-4.64332	3.43e-06	2.34e-05	K00627	DLAT, aceF, pdhC; pyruvate dehydrogenase E2 component (dihydrolipoyllysine-residue acetyltransferase) [EC:2.3.1.12]	Dihydrolipoyllysine-residue acetyltransferase component of acetoin cleaving system
PP_0554	AAN66181	141.903	-2.3489	0.570676	-4.116	3.85e-05	0.00020349	K21417	acoB; acetoin:2,6-dichlorophenolindophenol oxidoreductase subunit beta [EC:1.1.1.-]	Acetoin:2,6-dichlorophenolindophenol oxidoreductase subunit beta
PP_0555	AAN66182	209.517	-2.25768	0.575052	-3.92604	NA	NA	K21416	acoA; acetoin:2,6-dichlorophenolindophenol oxidoreductase subunit alpha [EC:1.1.1.-]	Acetoin:2,6-dichlorophenolindophenol oxidoreductase subunit alpha
PP_0556	AAN66183	405.117	-3.42635	0.770296	-4.4481	NA	NA		NA	Acetoin catabolism protein
PP_0557	AAN66184	2245.62	-2.54061	0.395642	-6.42147	1.35e-10	2.4e-09	K21405	acoR; sigma-54 dependent transcriptional regulator, acetoin dehydrogenase operon transcriptional activator AcoR	Acetoin catabolism regulatory protein
PP_0558	AAN66185	8851.3	2.84651	0.359547	7.91694	2.43e-15	9.92e-14	K01961	accC; acetyl-CoA carboxylase, biotin carboxylase subunit [EC:6.4.1.2 6.3.4.14]	acetyl-CoA carboxylase - biotin carboxylase subunit
PP_0559	AAN66186	3329.29	3.10524	0.265269	11.706	1.19e-31	2.84e-29	K02160	accB, bccP; acetyl-CoA carboxylase biotin carboxyl carrier protein	acetyl-CoA carboxylase - biotin carboxyl carrier subunit
PP_0560	AAN66187	1340.35	1.93611	0.315283	6.14086	8.21e-10	1.21e-08	K03786	aroQ, qutE; 3-dehydroquinate dehydratase II [EC:4.2.1.10]	3-dehydroquinate dehydratase 1, type II
PP_0561	AAN66188	749.384	0.470966	0.537843	0.875657	NA	NA	K04084	dsbD, dipZ; thioredoxin:protein disulfide reductase [EC:1.8.4.16]	thiol/disulfide interchange protein 1
PP_0562	AAN66189	2952.97	0.824662	0.366079	2.25269	0.0242789	0.051477		NA	Methyl-accepting chemotaxis protein CtpL
PP_0563	AAN66190	4716.2	0.582374	0.290549	2.00439	0.0450279	0.0857541		NA	Response regulator
PP_0564	AAN66191	2671.55	1.57315	0.319589	4.92242	8.55e-07	6.8e-06		NA	conserved protein of unknown function
PP_0565	AAN66192	1014.39	0.127385	0.263551	0.483342	0.628853	0.717385		NA	putative enzyme
PP_0566	AAN66193	345.52	-0.658697	0.255875	-2.57429	0.0100446	0.0243673	K03113	EIF1, SUI1; translation initiation factor 1	translation-related factor
PP_0567	AAN66194	6100.02	2.49188	0.339039	7.34982	1.98e-13	5.87e-12	K01585	speA; arginine decarboxylase [EC:4.1.1.19]	Biosynthetic arginine decarboxylase
PP_0568	AAN66195	207.491	1.28185	0.336906	3.80476	0.000141942	0.000617364		NA	conserved protein of unknown function
PP_0569	AAN66196	358.777	-2.09112	0.665366	-3.14281	NA	NA	K03327	SLC47A, MATE, DTX; MATE family, multidrug and toxin extrusion protein	MATE efflux family protein
PP_0570	AAN66197	5919.88	1.22806	0.303791	4.04244	5.29e-05	0.000266036	K06894	yfhM; alpha-2-macroglobulin	lipoprotein of unknown function
PP_0571	AAN66198	319.754	0.398218	0.317123	1.25572	0.209217	0.299223		NA	conserved membrane protein of unknown function
PP_0572	AAN66199	1256.4	-1.14768	0.52547	-2.1841	0.0289551	0.0597342	K05367	pbpC; penicillin-binding protein 1C [EC:2.4.99.28]	peptidoglycan glycosyltransferase
PP_0573	AAN66200	3470.1	-2.25298	0.338009	-6.66545	2.64e-11	5.36e-10		NA	conserved protein of unknown function
PP_0574	AAN66201	9267.52	-0.847412	0.30122	-2.81327	0.00490406	0.0131942		NA	DNA-binding response regulator, LuxR family
PP_0575	AAN66202	1946.51	-2.15186	0.296905	-7.24762	4.24e-13	1.18e-11	K02278	cpaA, tadV; prepilin peptidase CpaA [EC:3.4.23.43]	conserved membrane protein of unknown function
PP_0576	AAN66203	2312.13	-2.2584	0.323247	-6.98663	2.82e-12	6.89e-11		NA	putative Lipoprotein
PP_0577	AAN66204	562.204	-1.09114	0.284627	-3.83357	0.000126296	0.0005622		NA	conserved protein of unknown function
PP_0578	AAN66205	470.294	-0.489563	0.319783	-1.53092	0.125788	0.199104	K06219	smtA, cmoM; tRNA 5-carboxymethoxyuridine methyltransferase [EC:2.1.1.-]	putative Methyltransferase
PP_0579	AAN66206	289.403	0.0427298	0.329828	0.129552	0.896921	0.923267		NA	conserved protein of unknown function
PP_0580	AAN66207	530.868	1.10055	0.266946	4.12276	3.74e-05	0.000198819		NA	MaoC domain protein
PP_0581	AAN66208	1466.92	0.604818	0.384204	1.57421	0.115439	0.185878	K00059	fabG, OAR1; 3-oxoacyl-[acyl-carrier protein] reductase [EC:1.1.1.100]	3-oxoacyl-(Acyl-carrier-protein) reductase
PP_0582	AAN66209	1465.65	0.511604	0.193572	2.64296	0.00821847	0.020507	K00626	ACAT, atoB; acetyl-CoA C-acetyltransferase [EC:2.3.1.9]	Thiolase family protein
PP_0583	AAN66210	494.221	0.110802	0.261264	0.4241	0.671493	0.753991		NA	Transcriptional regulator, AraC family
PP_0584	AAN66211	3939.84	-0.277434	0.276329	-1.004	0.315379	0.416719	K03406	mcp; methyl-accepting chemotaxis protein	Methyl-accepting chemotaxis transducer
PP_0585	AAN66212	364.481	0.213562	0.449238	0.475387	0.634511	0.722193	K19591	cueR; MerR family transcriptional regulator, copper efflux regulator	putative metal-sensitive transcriptional regulator, MerR family
PP_0586	AAN66213	3267.28	0.774402	0.510977	1.51553	0.129637	0.203965	K17686	copA, ctpA, ATP7; P-type Cu+ transporter [EC:7.2.2.8]	cadmium translocating P-type ATPase
PP_0587	AAN66214	582.688	0.221649	0.306714	0.722657	0.46989	0.571851		NA	conserved exported protein of unknown function
PP_0588	AAN66215	578.319	1.81705	0.77981	2.33012	NA	NA	K07213	ATOX1, ATX1, copZ, golB; copper chaperone	putative copper-binding chaperone
PP_0589	AAN66216	1257.73	1.03925	0.46019	2.2583	0.023927	0.0509107	K07552	bcr, tcaB; MFS transporter, DHA1 family, multidrug resistance protein	Bcr/CflA family multidrug resistance transporter
PP_0590	AAN66217	407.194	-0.0258289	0.221926	-0.116385	0.907347	0.930691		NA	Transcriptional regulator, ArsR family
PP_0591	AAN66218	1054.16	0.523517	0.341259	1.53408	0.125011	0.198051	K21053	ade; adenine deaminase [EC:3.5.4.2]	Adenine deaminase
PP_0592	AAN66219	949.706	0.433422	0.323446	1.34001	0.180241	0.26445		NA	Oxidoreductase, short chain dehydrogenase/reductase family
PP_0593	AAN66220	384.533	-0.274678	0.314665	-0.872923	0.382705	0.485395		NA	putative ribosome-binding factor
PP_0594	AAN66221	372.375	0.768573	0.295575	2.60027	0.00931516	0.0228455	K09017	rutR; TetR/AcrR family transcriptional regulator	Transcriptional regulator, TetR family
PP_0595	AAN66222	357.546	-0.318565	0.296584	-1.07411	0.282772	0.382432	K21699	bauR; LysR family transcriptional regulator, transcriptional activator for bauABCD operon	Transcriptional regulator, LysR family
PP_0596	AAN66223	39514.2	-2.94027	0.43161	-6.81233	9.6e-12	2.16e-10	K00822	E2.6.1.18; beta-alanine--pyruvate transaminase [EC:2.6.1.18]	Omega-amino acid--pyruvate aminotransferase
PP_0597	AAN66224	18413	-2.63485	0.434212	-6.06811	1.29e-09	1.87e-08	K00140	mmsA, iolA, ALDH6A1; malonate-semialdehyde dehydrogenase (acetylating) / methylmalonate-semialdehyde dehydrogenase [EC:1.2.1.18 1.2.1.27]	methylmalonate-semialdehyde dehydrogenase
PP_0599	AAN66225	1390.68	0.888721	0.267618	3.32086	0.00089742	0.003086		NA	paraquat-inducible protein B
PP_0600	AAN66226	2464.99	0.662985	0.452077	1.46653	0.142504	0.220037	K02968	RP-S20, rpsT; small subunit ribosomal protein S20	30S ribosomal protein S20
PP_0601	AAN66227	639.845	0.228345	0.276952	0.824496	0.409658	0.512492	K03980	murJ, mviN; putative peptidoglycan lipid II flippase	lipid II flippase
PP_0602	AAN66228	911.037	0.70938	0.346661	2.04632	0.0407247	0.0790639	K11753	ribF; riboflavin kinase / FMN adenylyltransferase [EC:2.7.1.26 2.7.7.2]	bifunctional riboflavin kinase / FMN adenylyltransferaseFMN adenylyltransferase
PP_0603	AAN66229	3456.06	1.24055	0.423322	2.9305	0.0033842	0.00958799	K01870	IARS, ileS; isoleucyl-tRNA synthetase [EC:6.1.1.5]	Isoleucine--tRNA ligase
PP_0604	AAN66230	496.113	0.372819	0.49235	0.757223	0.448916	0.550711	K03101	lspA; signal peptidase II [EC:3.4.23.36]	Lipoprotein signal peptidase
PP_0605	AAN66231	760.132	0.24501	0.632906	0.387119	0.698668	0.77658	K03774	slpA; FKBP-type peptidyl-prolyl cis-trans isomerase SlpA [EC:5.2.1.8]	peptidylprolyl isomerase
PP_0606	AAN66232	1594.03	0.292545	0.470712	0.621495	0.534274	0.632983	K03527	ispH, lytB; 4-hydroxy-3-methylbut-2-en-1-yl diphosphate reductase [EC:1.17.7.4]	4-hydroxy-3-methylbut-2-enyl diphosphate reductase
PP_0607	AAN66233	68.7479	-1.98643	0.657611	-3.02067	NA	NA		NA	putative Type IV pili biogenesis protein FimT
PP_0608	AAN66234	24.8983	-0.0879244	0.575425	-0.152799	0.878557	0.910324		NA	putative type 4 fimbrial biogenesis protein
PP_0609	AAN66235	92.0251	0.463808	0.307047	1.51054	0.130905	0.205606		NA	conserved exported protein of unknown function
PP_0610	AAN66236	81.9618	-0.605822	0.467863	-1.29487	0.195366	0.282472		NA	conserved exported protein of unknown function
PP_0611	AAN66237	206.646	0.300385	0.376365	0.79812	0.424801	0.526883	K02655	pilE; type IV pilus assembly protein PilE	Type IV pili biogenesis protein PilE
PP_0612	AAN66238	907.201	0.382393	0.268412	1.42465	0.154258	0.234261	K03153	thiO; glycine oxidase [EC:1.4.3.19]	FAD-dependent glycine/D-amino acid oxidase
PP_0613	AAN66239	579.412	-0.838005	0.408567	-2.05108	0.0402587	0.0783358	K02433	gatA, QRSL1; aspartyl-tRNA(Asn)/glutamyl-tRNA(Gln) amidotransferase subunit A [EC:6.3.5.6 6.3.5.7]	Amidase family protein
PP_0614	AAN66240	548.398	-1.06854	0.388626	-2.74954	0.00596789	0.0155691	K06016	pydC; beta-ureidopropionase / N-carbamoyl-L-amino-acid hydrolase [EC:3.5.1.6 3.5.1.87]	putative N-carbamoyl-beta-alanine amidohydrolase/allantoine amidohydrolase 1
PP_0615	AAN66241	187.349	-0.803096	0.377567	-2.12703	0.0334179	0.0669574	K01996	livF; branched-chain amino acid transport system ATP-binding protein	Branched-chain amino acid ABC transporter, ATP-binding protein
PP_0616	AAN66242	260.389	-1.39524	0.441863	-3.15762	0.00159063	0.00505226	K01995	livG; branched-chain amino acid transport system ATP-binding protein	Branched-chain amino acid ABC transporter, ATP binding protein
PP_0617	AAN66243	238.56	-1.40752	0.475546	-2.9598	0.00307837	0.008863	K01998	livM; branched-chain amino acid transport system permease protein	Branched-chain amino acid ABC transporter, permease protein
PP_0618	AAN66244	242.84	-1.3846	0.438802	-3.15541	0.00160273	0.00508254	K01997	livH; branched-chain amino acid transport system permease protein	Branched-chain amino acid ABC transporter, permease protein
PP_0619	AAN66245	2028.16	-0.859447	0.411374	-2.08921	0.0366886	0.0723514	K01999	livK; branched-chain amino acid transport system substrate-binding protein	Branched-chain amino acid ABC transporter, periplasmic amino acid-binding protein
PP_0620	AAN66246	1335.78	-0.146212	0.439506	-0.332673	0.739381	0.806983	K05799	pdhR; GntR family transcriptional regulator, transcriptional repressor for pyruvate dehydrogenase complex	GntR family transcriptional regulator
PP_0621	AAN66247	392.843	0.353316	0.338351	1.04423	0.296379	0.396276	K06950	K06950; uncharacterized protein	conserved protein of unknown function
PP_0622	AAN66248	899.811	2.37433	0.259151	9.16192	5.1e-20	3.55e-18	K05807	bamD; outer membrane protein assembly factor BamD	Outer membrane protein assembly factor BamD
PP_0624	AAN66249	1018.96	0.491509	0.332615	1.47771	0.139485	0.21667	K05810	LACC1, yfiH; purine-nucleoside/S-methyl-5'-thioadenosine phosphorylase / adenosine deaminase [EC:2.4.2.1 2.4.2.28 3.5.4.4]	Uncharacterized protein YfiH
PP_0625	AAN66250	8467.91	1.30524	0.382059	3.41633	0.000634707	0.00228097	K03695	clpB; ATP-dependent Clp protease ATP-binding subunit ClpB	Chaperone protein ClpB
PP_0626	AAN66251	2693.78	0.273102	0.31026	0.880238	0.378731	0.481859	K03885	ndh; NADH:quinone reductase (non-electrogenic) [EC:1.6.5.9]	NADH dehydrogenase
PP_0627	AAN66252	357.616	-0.770959	0.446844	-1.72534	0.0844657	0.143613		NA	conserved protein of unknown function
PP_0628	AAN66253	1921.61	-0.850625	0.277173	-3.06893	0.00214828	0.00652309		NA	conserved protein of unknown function
PP_0629	AAN66254	983.806	-0.775668	0.307044	-2.52624	0.011529	0.0274362		NA	conserved membrane protein of unknown function
PP_0630	AAN66255	376.551	0.844138	0.290003	2.91079	0.00360516	0.0100996	K09862	K09862; uncharacterized protein	DNA gyrase inhibitor YacG
PP_0631	AAN66256	809.744	0.621362	0.241149	2.57667	0.00997583	0.0242327	K00859	coaE; dephospho-CoA kinase [EC:2.7.1.24]	Dephospho-CoA kinase
PP_0632	AAN66257	830.635	0.952878	0.334487	2.84877	0.00438883	0.0119957	K02654	pilD, pppA; leader peptidase (prepilin peptidase) / N-methyltransferase [EC:3.4.23.43 2.1.1.-]	leader peptidase/N-methyltransferase
PP_0633	AAN66258	1354.39	0.416411	0.454982	0.915226	0.360073	0.463994	K02653	pilC; type IV pilus assembly protein PilC	Type 4 fimbrial assembly protein PilC
PP_0634	AAN66259	835.943	-1.63331	0.313593	-5.20837	1.91e-07	1.78e-06	K02650	pilA; type IV pilus assembly protein PilA	Fimbrial protein
PP_0635	AAN66260	1148.4	-0.870328	0.31314	-2.77936	0.00544659	0.0144142	K00986	ltrA; RNA-directed DNA polymerase [EC:2.7.7.49]	Group II intron-encoding maturase
PP_0636	AAN66261	581.012	0.178289	0.307433	0.579928	0.561963	0.657856	K03704	cspA; cold shock protein	Cold shock DNA-binding domain protein
PP_0637	AAN66262	633.245	0.441879	0.323824	1.36456	0.172391	0.255935	K07484	K07484; transposase	transposase
PP_0638	AAN66263	34.8427	-0.263455	0.413202	-0.637594	0.523738	0.623725	K07484	K07484; transposase	transposase
PP_0639	AAN66264	3300.39	0.124587	0.328732	0.378992	0.704694	0.781506		NA	conserved protein of unknown function
PP_0640	AAN66265	9619.17	0.173416	0.30651	0.565778	0.571545	0.667227		NA	conserved protein of unknown function
PP_0641	AAN66266	2343.76	-0.941932	0.315132	-2.98901	0.00279883	0.00820851		NA	conserved protein of unknown function
PP_0642	AAN66267	64.5962	-1.01793	0.586142	-1.73666	0.0824478	0.14066		NA	conserved membrane protein of unknown function
PP_0643	AAN66268	14.7817	-2.60955	0.960095	-2.71802	0.00656746	0.0168536		NA	protein of unknown function
PP_0645	AAN66270	308.665	-1.22307	0.32674	-3.74324	0.000181663	0.000760401		NA	protein of unknown function
PP_0646	AAN66271	438.657	-0.26503	0.261318	-1.0142	0.310485	0.411793		NA	conserved protein of unknown function
PP_0647	AAN66272	134.012	-0.289215	0.386392	-0.748501	0.454158	0.555531		NA	conserved membrane protein of unknown function
PP_0648	AAN66273	111.626	0.0795422	0.353049	0.225301	0.821745	0.869303		NA	conserved protein of unknown function
PP_0649	AAN66274	106.928	-0.0699755	0.400788	-0.174595	0.861398	0.898807		NA	MutT/nudix family protein
PP_0650	AAN66275	31.6865	0.0789615	0.498504	0.158397	0.874144	0.907632	K07484	K07484; transposase	conserved protein of unknown function
PP_0651	AAN66276	665.426	-1.56978	0.357046	-4.39656	1.1e-05	6.76e-05		NA	Acetyltransferase, GNAT family
PP_0652	AAN66277	227.672	-1.68546	0.447524	-3.76619	0.000165755	0.000706417	K03299	TC.GNTP; gluconate:H+ symporter, GntP family	Gluconate transporter
PP_0653	AAN66278	90.3943	-2.21576	0.371625	-5.96236	2.49e-09	3.44e-08		NA	conserved protein of unknown function
PP_0654	AAN66279	1146.4	-2.6163	0.363755	-7.1925	6.36e-13	1.7e-11	K00024	mdh; malate dehydrogenase [EC:1.1.1.37]	putative malate dehydrogenase
PP_0655	AAN66280	343.354	-2.70513	0.406003	-6.66284	2.69e-11	5.41e-10	K11903	hcp; type VI secretion system secreted protein Hcp	Fimbrial protein-related protein
PP_0656	AAN66281	348.663	0.50117	0.432583	1.15855	0.246639	0.340957	K02029	ABC.PA.P; polar amino acid transport system permease protein	putative Amino acid ABC transporter, permease protein
PP_0657	AAN66282	607.444	1.62272	0.367562	4.41482	1.01e-05	6.26e-05	K02030	ABC.PA.S; polar amino acid transport system substrate-binding protein	putative Amino acid ABC transporter, periplasmic amino acid-binding protein
PP_0658	AAN66283	1188.79	0.489712	0.288442	1.69779	0.0895481	0.150579		NA	Homocysteine S-methyltransferase family protein
PP_0659	AAN66284	343.502	-0.539533	0.336644	-1.60268	0.109005	0.177282	K01739	metB; cystathionine gamma-synthase [EC:2.5.1.48]	Cystathionine gamma-synthase
PP_0660	AAN66285	178.091	-0.79355	0.306626	-2.588	0.00965341	0.0235014	K16235	mmuP; S-methylmethionine transporter	S-methyl-L-methionine transporter
PP_0661	AAN66286	257.211	-1.41961	0.539492	-2.63139	0.00850366	0.0211228	K03566	gcvA; LysR family transcriptional regulator, glycine cleavage system transcriptional activator	putative Transcriptional regulator AmpR
PP_0662	AAN66287	315.768	-1.57175	0.480921	-3.26821	0.0010823	0.00363987	K01733	thrC; threonine synthase [EC:4.2.3.1]	putative Threonine synthase
PP_0663	AAN66288	52.6863	-1.15148	0.483195	-2.38306	0.0171695	0.0382767		NA	Transcriptional regulator, AsnC family
PP_0664	AAN66289	147.699	-2.26829	0.685922	-3.30692	0.000943274	0.00321754	K00003	hom; homoserine dehydrogenase [EC:1.1.1.3]	homoserine dehydrogenase
PP_0665	AAN66290	220.719	-1.03378	0.342722	-3.01638	0.00255812	0.00759976		NA	putative glyceraldehyde-3-phosphate dehydrogenase
PP_0666	AAN66291	37.0073	-0.653815	0.458466	-1.42609	0.153841	0.233757		NA	conserved protein of unknown function
PP_0667	AAN66292	83.8147	0.0565242	0.408719	0.138296	0.890007	0.918383		NA	RNA polymerase sigma-70 factor, ECF subfamily
PP_0668	AAN66293	236.716	-1.03789	0.424383	-2.44563	0.0144598	0.0330664	K07165	fecR; transmembrane sensor	putative Transmembrane sensor
PP_0669	AAN66294	475.822	-0.814855	0.368633	-2.21047	0.0270722	0.0565281	K16088	TC.FEV.OM1, fhuE, fpvA, fptA; outer-membrane receptor for ferric coprogen and ferric-rhodotorulic acid	Outer membrane ferric siderophore receptor
PP_0670	AAN66295	310.476	-1.03147	0.680345	-1.5161	0.129495	0.203799	K03325	ACR3, arsB; arsenite transporter	Transporter, bile acid/Na+ symporter family
PP_0671	AAN66296	1419.83	1.85867	0.384301	4.8365	1.32e-06	9.87e-06	K00600	glyA, SHMT; glycine hydroxymethyltransferase [EC:2.1.2.1]	serine hydroxymethyltransferase
PP_0672	AAN66297	2149.66	0.15175	0.411604	0.368681	0.712366	0.787826		NA	Sensory box protein
PP_0673	AAN66298	355.912	-0.237053	0.56565	-0.419081	0.675157	0.756869		NA	conserved protein of unknown function
PP_0674	AAN66299	3473.74	2.60205	0.284836	9.13525	6.53e-20	4.49e-18	K06020	ettA; energy-dependent translational throttle protein EttA	ADP/ATP ratio sensor and inhibitor of translation
PP_0675	AAN66300	2183.47	0.50943	0.354919	1.43534	0.151189	0.230683	K00262	E1.4.1.4, gdhA; glutamate dehydrogenase (NADP+) [EC:1.4.1.4]	glutamate dehydrogenase, NADP-dependent
PP_0676	AAN66301	597.448	-0.944188	0.34606	-2.72839	0.00636437	0.0163936		NA	putative Transcription elongation factor
PP_0677	AAN66302	1506.79	-1.07577	0.336062	-3.20112	0.00136894	0.00442792		NA	putative Lipoprotein
PP_0678	AAN66303	3820.15	1.28637	0.301642	4.26456	2e-05	0.000114435		NA	conserved exported protein of unknown function
PP_0679	AAN66304	104183	-0.538708	0.306389	-1.75825	0.0787051	0.135239		NA	conserved exported protein of unknown function
PP_0680	AAN66305	8349.48	-0.937934	0.337436	-2.77959	0.00544274	0.0144142		NA	ATP-dependent protease-like protein
PP_0681	AAN66306	1855.72	-2.16982	0.34717	-6.25002	4.1e-10	6.43e-09		NA	conserved protein of unknown function
PP_0682	AAN66307	476.312	0.539786	0.300058	1.79894	0.0720285	0.12565		NA	conserved inner membrane protein of unknown function, UPF0114 family
PP_0683	AAN66308	656.99	-2.11354	0.370527	-5.70415	1.17e-08	1.44e-07		NA	conserved protein of unknown function
PP_0684	AAN66309	2099.32	1.9247	0.442383	4.35075	1.36e-05	8.08e-05	K03773	fklB; FKBP-type peptidyl-prolyl cis-trans isomerase FklB [EC:5.2.1.8]	FKBP-type peptidyl-prolyl cis-trans isomerase
PP_0685	AAN66310	148.703	0.387145	0.364348	1.06257	0.287978	0.387303		NA	conserved protein of unknown function
PP_0686	AAN66311	256.235	1.82067	0.319457	5.69928	1.2e-08	1.48e-07	K06193	phnA; protein PhnA	conserved protein of unknown function
PP_0687	AAN66312	765.16	1.44633	0.249888	5.78791	7.13e-09	9.18e-08	K02523	ispB; octaprenyl-diphosphate synthase [EC:2.5.1.90]	octaprenyl diphosphate synthase
PP_0688	AAN66313	6231.54	0.00609224	0.565906	0.0107655	0.991411	0.992854	K02888	RP-L21, MRPL21, rplU; large subunit ribosomal protein L21	50S ribosomal protein L21
PP_0689	AAN66314	3351.53	-0.168363	0.523531	-0.321592	0.747762	0.813402	K02899	RP-L27, MRPL27, rpmA; large subunit ribosomal protein L27	50S ribosomal protein L27
PP_0690	AAN66315	1043.13	1.73002	0.334177	5.17695	2.26e-07	2.05e-06	K03979	obgE, cgtA, MTG2; GTPase [EC:3.6.5.-]	GTPase Obg
PP_0691	AAN66316	1583.04	0.754749	0.290324	2.59968	0.00933107	0.0228582	K00931	proB; glutamate 5-kinase [EC:2.7.2.11]	Glutamate 5-kinase
PP_0692	AAN66317	498.727	0.807887	0.376207	2.14746	0.031757	0.0644111	K05805	creA; CreA protein	conserved protein of unknown function
PP_0693	AAN66318	2805.31	0.904041	0.55117	1.64022	0.100959	0.16646		NA	conserved protein of unknown function
PP_0694	AAN66319	242.781	2.15228	0.487754	4.41264	1.02e-05	6.32e-05		NA	conserved protein of unknown function
PP_0695	AAN66320	672.981	0.842443	0.596708	1.41182	0.158004	0.238174		NA	conserved protein of unknown function
PP_0696	AAN66321	779.588	-0.201404	0.445067	-0.452526	0.65089	0.737479		NA	conserved protein of unknown function
PP_0697	AAN66322	284.866	1.05392	0.363321	2.90081	0.00372198	0.0103592	K03789	rimI; [ribosomal protein S18]-alanine N-acetyltransferase [EC:2.3.1.266]	ribosomal-protein-S18-alanine N-acetyltransferase
PP_0698	AAN66323	389.866	-1.28923	0.406308	-3.17302	0.0015086	0.00482016		NA	Transcriptional regulator, LysR family
PP_0699	AAN66324	120.914	-0.210064	0.400862	-0.524031	0.600257	0.691937		NA	Transporter, LysE family
PP_0700	AAN66325	613.658	-0.601528	0.498855	-1.20582	0.227887	0.320664	K07165	fecR; transmembrane sensor	putative Transmembrane sensor
PP_0701	AAN66326	445.926	0.0605194	0.251027	0.241087	0.809487	0.86147	K08223	fsr; MFS transporter, FSR family, fosmidomycin resistance protein	fosmidomycin efflux system
PP_0702	AAN66327	136.481	-1.33416	0.616581	-2.1638	0.0304793	0.0622715		NA	Major facilitator family transporter
PP_0703	AAN66328	234.884	-0.641013	0.5282	-1.21358	0.224909	0.317294	K07165	fecR; transmembrane sensor	putative Transmembrane sensor
PP_0704	AAN66329	340.763	-0.0835032	0.23068	-0.361987	0.717362	0.791443		NA	RNA polymerase sigma-70 factor, ECF subfamily
PP_0705	AAN66330	552.858	-0.340422	0.215646	-1.57861	0.114425	0.184515	K01247	alkA; DNA-3-methyladenine glycosylase II [EC:3.2.2.21]	DNA-3-methyladenine glycosylase
PP_0706	AAN66331	782.131	-0.432554	0.218023	-1.98398	0.047258	0.0892824	K10778	ada; AraC family transcriptional regulator, regulatory protein of adaptative response / methylated-DNA-[protein]-cysteine methyltransferase [EC:2.1.1.63]	fused O(6)-alkylguanine DNA alkyltransferase - transcriptional activator
PP_0707	AAN66332	818.134	0.0904484	0.487508	0.185532	0.852812	0.893066	K05802	mscK, kefA, aefA; potassium-dependent mechanosensitive channel	putative membrane protein
PP_0708	AAN66333	418.836	-1.06333	0.438427	-2.42533	0.0152944	0.0347582	K00130	betB, gbsA; betaine-aldehyde dehydrogenase [EC:1.2.1.8]	putative Betaine-aldehyde dehydrogenase
PP_0709	AAN66334	225.691	-1.79549	0.516761	-3.47452	0.000511775	0.00188221		NA	Transporter, NCS1 nucleoside transporter family
PP_0710	AAN66335	46.0146	-2.09209	0.575762	-3.63361	0.000279485	0.00111016		NA	conserved protein of unknown function
PP_0711	AAN66336	2853	0.624788	0.286363	2.18181	0.0291239	0.0600148		NA	putative hydrolase
PP_0712	AAN66337	10929.9	-1.35197	0.290774	-4.64956	3.33e-06	2.28e-05	K22468	ppk2; polyphosphate kinase [EC:2.7.4.34]	polyphosphate kinase 2
PP_0713	AAN66338	3466.43	-1.61511	0.324277	-4.98065	6.34e-07	5.2e-06	K11747	kefB; glutathione-regulated potassium-efflux system protein KefB	Kef-type potassium/proton antiporter, CPA2 family
PP_0714	AAN66339	3397.97	-2.27024	0.403124	-5.63161	1.79e-08	2.09e-07		NA	Transporter, PerM family
PP_0715	AAN66340	1874.92	-1.58726	0.448447	-3.53946	0.000400946	0.00152454		NA	Outer membrane efflux protein
PP_0716	AAN66341	707.593	-0.920956	0.489328	-1.88209	0.0598244	0.108168		NA	HlyD family secretion protein
PP_0717	AAN66342	464.218	-0.841926	0.368319	-2.28586	0.0222623	0.0478466		NA	conserved membrane protein of unknown function, DUF2955 family
PP_0718	AAN66343	1277.26	-1.2483	0.227484	-5.48741	4.08e-08	4.37e-07		NA	Sulfate transporter
PP_0719	AAN66344	1780.2	1.1701	0.541466	2.16098	0.030697	0.0626232	K06942	ychF; ribosome-binding ATPase	ribosome-associated potassium-dependent informational ATP/GTPase
PP_0720	AAN66345	762.491	0.0790113	0.28039	0.28179	0.778104	0.836648	K01056	PTH1, PTRH1, pth, spoVC; peptidyl-tRNA hydrolase, PTH1 family [EC:3.1.1.29]	Peptidyl-tRNA hydrolase
PP_0721	AAN66346	9574.76	-0.893982	0.546716	-1.63518	0.10201	0.167942	K02897	RP-L25, rplY; large subunit ribosomal protein L25	50S ribosomal protein L25
PP_0722	AAN66347	2485.57	1.99014	0.336298	5.91778	3.26e-09	4.41e-08	K00948	PRPS, prsA; ribose-phosphate pyrophosphokinase [EC:2.7.6.1]	Ribose-phosphate pyrophosphokinase
PP_0723	AAN66348	1014.43	1.16044	0.330447	3.51172	0.000445212	0.00166184	K00919	ispE; 4-diphosphocytidyl-2-C-methyl-D-erythritol kinase [EC:2.7.1.148]	4-diphosphocytidyl-2-C-methyl-D-erythritol kinase
PP_0724	AAN66349	395.86	-0.238575	0.564517	-0.422619	0.672573	0.754742	K02494	lolB; outer membrane lipoprotein LolB	Outer-membrane lipoprotein LolB
PP_0725	AAN66350	2426.67	0.68621	0.239129	2.86962	0.0041096	0.0112886		NA	conserved hypothetical TPR repeat protein
PP_0726	AAN66351	392.759	0.116354	0.334413	0.347935	0.727889	0.798922	K01009	E2.7.7.103; L-glutamine-phosphate cytidylyltransferase [EC:2.7.7.103]	Transferase
PP_0727	AAN66352	147.758	0.685031	0.37716	1.81629	0.0693259	0.122293	K23150	E3.5.1.129; N5-(cytidine 5'-diphosphoramidyl)-L-glutamine hydrolase [EC:3.5.1.129]	conserved protein of unknown function
PP_0728	AAN66353	210.98	1.39492	0.368547	3.78493	0.000153751	0.000661404	K22424	E2.7.3.13; glutamine kinase [EC:2.7.3.13]	conserved protein of unknown function
PP_0729	AAN66354	226.505	0.538347	0.282632	1.90476	0.0568107	0.103776	K22424	E2.7.3.13; glutamine kinase [EC:2.7.3.13]	conserved protein of unknown function
PP_0730	AAN66355	300.464	0.280828	0.284876	0.98579	0.324236	0.426373		NA	conserved protein of unknown function
PP_0731	AAN66356	171.668	-0.185393	0.33656	-0.550847	0.581739	0.676543		NA	phosphatidylcholine synthase
PP_0732	AAN66357	699.098	1.12156	0.405013	2.7692	0.00561935	0.0147931	K02492	hemA; glutamyl-tRNA reductase [EC:1.2.1.70]	Glutamyl-tRNA reductase
PP_0733	AAN66358	1599.27	-0.348743	0.285177	-1.2229	0.221366	0.31318	K02835	prfA, MTRF1, MRF1; peptide chain release factor 1	Peptide chain release factor 1
PP_0734	AAN66359	1262.35	-1.26998	0.288884	-4.39614	1.1e-05	6.77e-05	K02493	hemK, prmC, HEMK; release factor glutamine methyltransferase [EC:2.1.1.297]	release factor-(glutamine-N5) methyltransferase
PP_0735	AAN66360	952.723	-1.01571	0.238859	-4.25236	2.12e-05	0.000120356	K21029	moeB; molybdopterin-synthase adenylyltransferase [EC:2.7.7.80]	molybdopterin-synthase adenylyltransferase
PP_0736	AAN66361	810.533	-0.630367	0.235774	-2.67361	0.00750402	0.0188871	K01776	murI; glutamate racemase [EC:5.1.1.3]	Glutamate racemase
PP_0737	AAN66362	1374.22	1.39559	0.371721	3.7544	0.000173758	0.000734832	K12976	pagL; lipid A 3-O-deacylase [EC:3.1.1.-]	lipid A 3-O-deacylase
PP_0738	AAN66363	4496.17	0.725353	0.468082	1.54963	0.121231	0.193394		NA	conserved protein of unknown function
PP_0739	AAN66364	6789.04	0.510934	0.457599	1.11655	0.264185	0.360859	K01669	phr, PHR1; deoxyribodipyrimidine photo-lyase [EC:4.1.99.3]	deoxyribodipyrimidine photolyase
PP_0740	AAN66365	5499.63	-0.44287	0.405833	-1.09126	0.275157	0.373714	K22491	litR; MerR family transcriptional regulator, light-induced transcriptional regulator	Transcriptional regulator, MerR family
PP_0741	AAN66366	19802.7	-0.820843	0.370517	-2.2154	0.0267327	0.05595		NA	conserved protein of unknown function
PP_0742	AAN66367	26553.6	-0.864156	0.335891	-2.57273	0.0100901	0.0244562	K18208	RNLS; renalase [EC:1.6.3.5]	conserved exported protein of unknown function
PP_0743	AAN66368	7041.72	-0.459491	0.385634	-1.19152	0.233449	0.327078	K07071	K07071; uncharacterized protein	conserved protein with NAD(P)-binding Rossmann-fold domain
PP_0744	AAN66369	3179.48	0.244875	0.401492	0.609912	0.54192	0.64025	K01772	hemH, FECH; protoporphyrin/coproporphyrin ferrochelatase [EC:4.98.1.1 4.99.1.9]	Ferrochelatase
PP_0745	AAN66370	1720.12	0.218656	0.257118	0.85041	0.395097	0.498012	K02824	uraA, pyrP; uracil permease	putative uracil permease
PP_0746	AAN66371	1754.47	-0.365653	0.308992	-1.18337	0.236661	0.330736	K00761	upp, UPRT; uracil phosphoribosyltransferase [EC:2.4.2.9]	Uracil phosphoribosyltransferase
PP_0747	AAN66372	664.194	0.133094	0.359958	0.369747	0.711571	0.787264	K00760	hprT, hpt, HPRT1; hypoxanthine phosphoribosyltransferase [EC:2.4.2.8]	Hypoxanthine-guanine phosphoribosyltransferase
PP_0748	AAN66373	290.151	-0.0051457	0.288756	-0.0178202	0.985782	0.988838		NA	conserved protein of unknown function
PP_0749	AAN66374	642.97	1.27388	0.327372	3.89122	9.97e-05	0.000461547		NA	conserved exported protein of unknown function
PP_0750	AAN66375	757.783	1.53545	0.402098	3.81858	0.00013422	0.000590782		NA	conserved protein of unknown function
PP_0751	AAN66376	10674.4	0.114173	0.489826	0.23309	0.815692	0.865413	K00116	mqo; malate dehydrogenase (quinone) [EC:1.1.5.4]	malate:quinone oxidoreductase
PP_0753	AAN66378	1540.63	0.570647	0.293248	1.94596	0.0516601	0.0960249	K07286	yajG; uncharacterized lipoprotein	putative Lipoprotein
PP_0754	AAN66379	208.786	3.72202	0.39682	9.37963	6.62e-21	5.13e-19		NA	conserved protein of unknown function
PP_0755	AAN66380	104.832	1.35443	0.374542	3.61623	0.000298919	0.00117925		NA	conserved protein of unknown function
PP_0756	AAN66381	1051.87	1.39103	0.336002	4.13994	3.47e-05	0.00018611		NA	conserved protein of unknown function
PP_0757	AAN66382	266.351	-2.15271	0.358547	-6.00399	1.93e-09	2.7e-08		NA	conserved protein of unknown function
PP_0758	AAN66383	678.817	-0.644443	0.272898	-2.36148	0.0182021	0.0401716		NA	conserved protein of unknown function
PP_0759	AAN66384	1812.99	0.723595	0.318901	2.26903	0.0232666	0.0497137		NA	conserved exported protein of unknown function
PP_0760	AAN66385	416.971	1.17096	0.227522	5.14659	2.65e-07	2.38e-06	K23541	TMEM165, GDT1; Ca2+/H+ antiporter, TMEM165/GDT1 family	conserved membrane protein of unknown function
PP_0761	AAN66386	449.656	0.0298518	0.496446	0.0601309	0.952051	0.963965	K00564	rsmC; 16S rRNA (guanine1207-N2)-methyltransferase [EC:2.1.1.172]	Ribosomal RNA small subunit methyltransferase C
PP_0762	AAN66387	775.146	0.27031	0.502509	0.537921	0.590632	0.684542	K00018	hprA; glycerate dehydrogenase [EC:1.1.1.29]	Glycerate dehydrogenase
PP_0763	AAN66388	12218.3	0.717287	0.347105	2.06648	0.038783	0.0760185	K00666	K00666; fatty-acyl-CoA synthase [EC:6.2.1.-]	Medium-chain-fatty-acid CoA ligase
PP_0765	AAN66390	47811.9	-1.74232	0.360202	-4.83707	1.32e-06	9.85e-06		NA	conserved exported protein of unknown function
PP_0766	AAN66391	26224.2	-1.35334	0.385005	-3.51512	0.000439554	0.00164295		NA	conserved exported protein of unknown function
PP_0767	AAN66392	2430.74	-0.949632	0.264299	-3.59303	0.00032686	0.00127545		NA	Transcriptional regulator, LuxR family
PP_0768	AAN66393	3853.7	0.865938	0.290767	2.97812	0.00290026	0.00845641		NA	Response regulator/TPR domain protein
PP_0769	AAN66394	968.539	1.17584	0.280844	4.18682	2.83e-05	0.000155025		NA	Sensor histidine kinase
PP_0770	AAN66395	237.883	0.812227	0.291309	2.7882	0.00530018	0.014115	K18842	chpS, chpBI; antitoxin ChpS	PemI-like protein
PP_0771	AAN66396	226.109	1.31055	0.333466	3.9301	8.49e-05	0.00039964	K18841	chpB, chpBK; mRNA interferase ChpB [EC:3.1.-.-]	mRNA interferase
PP_0772	AAN66397	490.334	1.58644	0.289835	5.47361	4.41e-08	4.69e-07	K01069	gloB, gloC, HAGH; hydroxyacylglutathione hydrolase [EC:3.1.2.6]	Metallo-beta-lactamase family protein
PP_0773	AAN66398	1179.03	1.53432	0.241633	6.3498	2.16e-10	3.75e-09		NA	OmpA/MotB domain-containing protein
PP_0774	AAN66399	1618.29	0.324373	0.345273	0.939466	0.347492	0.450707	K13788	pta; phosphate acetyltransferase [EC:2.3.1.8]	Phosphate acetyltransferase
PP_0775	AAN66400	222.775	0.00207743	0.305847	0.00679238	0.994581	0.995519		NA	conserved protein of unknown function
PP_0776	AAN66401	2790.45	1.41208	0.365473	3.8637	0.000111685	0.000505752	K03775	slyD; FKBP-type peptidyl-prolyl cis-trans isomerase SlyD [EC:5.2.1.8]	FKBP-type peptidyl-prolyl cis-trans isomerase
PP_0777	AAN66402	5750.63	-0.443661	0.290887	-1.5252	0.127209	0.200834	K00432	gpx, btuE, bsaA; glutathione peroxidase [EC:1.11.1.9]	Glutathione peroxidase
PP_0778	AAN66403	9928.86	3.50857	0.313323	11.198	4.17e-29	6.75e-27		NA	Glycosyl transferase, group 1 family protein
PP_0779	AAN66404	1213.8	1.30029	0.301626	4.31094	1.63e-05	9.49e-05	K03406	mcp; methyl-accepting chemotaxis protein	Methyl-accepting chemotaxis transducer/sensory box protein
PP_0781	AAN66406	51.5836	0.505886	0.4665	1.08443	0.278175	0.377347		NA	conserved protein of unknown function
PP_0782	AAN66407	53.3528	-0.41722	0.541519	-0.770462	0.441026	0.542881		NA	conserved protein of unknown function
PP_0784	AAN66409	58.9063	0.332278	0.485805	0.683973	0.493992	0.595649		NA	conserved protein of unknown function
PP_0785	AAN66410	306.981	1.86147	0.337289	5.51892	3.41e-08	3.78e-07	K06203	cysZ; CysZ protein	putative cysZ protein, required for sulfate transport
PP_0786	AAN66411	1565.58	2.3991	0.361941	6.62842	3.39e-11	6.69e-10	K00384	trxB, TRR; thioredoxin reductase (NADPH) [EC:1.8.1.9]	thioredoxin reductase
PP_0787	AAN66412	466.15	0.557409	0.454793	1.22563	0.220337	0.312125	K00767	nadC, QPRT; nicotinate-nucleotide pyrophosphorylase (carboxylating) [EC:2.4.2.19]	quinolinate phosphoribosyltransferase (decarboxylating) monomer
PP_0788	AAN66413	2125.04	-1.33284	0.335178	-3.97652	6.99e-05	0.000337811		NA	conserved protein of unknown function
PP_0789	AAN66414	311.064	-0.110477	0.281597	-0.392324	0.694819	0.773082	K03806	ampD; N-acetyl-anhydromuramoyl-L-alanine amidase [EC:3.5.1.28]	N-acetyl-anhydromuramyl-L-alanine-amidase
PP_0790	AAN66415	764.241	-0.619776	0.239213	-2.5909	0.00957255	0.0233355	K03807	ampE; AmpE protein	Inner membrane protein AmpE
PP_0791	AAN66416	539.816	-0.281703	0.306098	-0.920301	0.357415	0.461728	K03424	tatD; TatD DNase family protein [EC:3.1.21.-]	putative hydrolase
PP_0792	AAN66417	1118.1	0.343234	0.216879	1.58261	0.113511	0.18353	K03435	fruR1, fruR; LacI family transcriptional regulator, fructose operon transcriptional repressor	catabolite repressor-activator, DNA-binding transcriptional dual regulator
PP_0793	AAN66418	2707.84	0.378681	0.366337	1.0337	0.301279	0.401753	K23993	fruB; multiphosphoryl transfer protein [EC:2.7.3.9 2.7.1.202]	Phosphotransferase system, fructose-specific EI/HPr/EIIA components
PP_0794	AAN66419	567.654	0.197981	0.337547	0.586528	0.55752	0.654046	K00882	fruK; 1-phosphofructokinase [EC:2.7.1.56]	1-phosphofructokinase monomer
PP_0795	AAN66420	1250.88	-0.00787923	0.270666	-0.0291105	0.976776	0.98267	K02770	fruA; fructose PTS system EIIBC or EIIC component [EC:2.7.1.202]	fructose PTS permease - IIBC component
PP_0796	AAN66421	76.302	0.931024	0.387514	2.40255	0.016281	0.0365499	K09954	K09954; uncharacterized protein	conserved protein of unknown function
PP_0797	AAN66422	3263.09	1.44343	1.15222	1.25274	0.210302	0.300618		NA	conserved protein of unknown function
PP_0798	AAN66423	843.931	1.49476	0.68661	2.17701	0.0294795	0.0605661		NA	GGDEF domain protein
PP_0799	AAN66424	453.997	0.321762	0.338594	0.950288	0.341966	0.444903		NA	histidine-specific outer membrane porin D
PP_0800	AAN66425	591.813	-0.636661	0.345572	-1.84234	0.0654257	0.11642		NA	conserved protein of unknown function
PP_0801	AAN66426	394.764	-1.01793	0.288646	-3.52658	0.000420968	0.0015875		NA	conserved exported protein of unknown function
PP_0802	AAN66427	1838.85	-0.913959	0.296793	-3.07945	0.00207384	0.006332	K03415	cheV; two-component system, chemotaxis family, chemotaxis protein CheV	putative chemotaxis protein
PP_0803	AAN66428	1153.22	-0.254251	0.263506	-0.964875	0.334607	0.437398	K12542	lapC; membrane fusion protein, adhesin transport system	Protein secretion ABC efflux system, membrane fusion protein
PP_0804	AAN66429	1856.8	-0.547375	0.319331	-1.71413	0.0865046	0.146311	K12541	lapB; ATP-binding cassette, subfamily C, bacterial LapB	Protein secretion ABC efflux system, permease and ATP-binding protein
PP_0805	AAN66430	2545.93	-0.739256	0.341554	-2.16439	0.0304344	0.0622028	K12543	lapE; outer membrane protein, adhesin transport system	Outer membrane efflux protein
PP_0806	AAN66431	35382.1	0.147197	0.36547	0.40276	0.687125	0.766692	K20276	bapA; large repetitive protein	putative Surface adhesion protein
PP_0807	AAN66432	1153.63	1.0076	0.492885	2.04429	0.0409253	0.0793973	K12266	norR; anaerobic nitric oxide reductase transcription regulator	DNA-binding transcriptional dual regulator (NO)
PP_0808	AAN66433	880.754	-1.20376	0.275066	-4.37625	1.21e-05	7.29e-05	K05916	hmp, YHB1; nitric oxide dioxygenase [EC:1.14.12.17]	Flavohemoprotein
PP_0809	AAN66434	565.961	1.2683	0.291206	4.35536	1.33e-05	7.94e-05	K03611	dsbB; protein dithiol:quinone oxidoreductase [EC:1.8.5.9]	disulfide bond formation protein B
PP_0812	AAN66437	2366.75	3.16251	0.435295	7.26523	3.72e-13	1.05e-11	K02297	cyoA; cytochrome o ubiquinol oxidase subunit II [EC:7.1.1.3]	cytochrome bo terminal oxidase subunit II
PP_0813	AAN66438	5223.21	3.20549	0.646733	4.95643	7.18e-07	5.84e-06	K02298	cyoB; cytochrome o ubiquinol oxidase subunit I [EC:7.1.1.3]	cytochrome bo terminal oxidase subunit I
PP_0814	AAN66439	1466.45	1.48108	0.761357	1.94531	0.0517373	0.0961359	K02299	cyoC; cytochrome o ubiquinol oxidase subunit III	cytochrome bo terminal oxidase subunit III
PP_0815	AAN66440	846.55	1.17052	0.752088	1.55637	0.119621	0.191555	K02300	cyoD; cytochrome o ubiquinol oxidase subunit IV	cytochrome bo terminal oxidase subunit IV
PP_0816	AAN66441	4186.54	-0.0279917	0.444976	-0.062906	0.949841	0.962791	K02257	COX10, ctaB, cyoE; heme o synthase [EC:2.5.1.141]	protoheme IX farnesyltransferase
PP_0817	AAN66442	1756.59	0.549543	0.331767	1.65641	0.0976381	0.161857	K14261	alaC; alanine-synthesizing transaminase [EC:2.6.1.-]	aminotransferase
PP_0818	AAN66443	462.576	-1.37876	0.249461	-5.52698	3.26e-08	3.63e-07		NA	conserved protein of unknown function
PP_0819	AAN66444	151.167	1.23632	0.253436	4.87822	1.07e-06	8.23e-06	K06940	K06940; uncharacterized protein	conserved ferredoxin-like protein of unknown function
PP_0820	AAN66445	389.212	-0.976719	0.270925	-3.60512	0.000312005	0.00122705	K03790	rimJ; [ribosomal protein S5]-alanine N-acetyltransferase [EC:2.3.1.267]	GCN5-related N-acetyltransferase
PP_0821	AAN66446	219.054	0.268354	0.378677	0.708662	0.478534	0.579933		NA	conserved exported protein of unknown function
PP_0822	AAN66447	610.328	0.473638	0.34846	1.35923	0.174073	0.257871	K06917	selU, mnmH; tRNA 2-selenouridine synthase [EC:2.9.1.3]	tRNA 2-selenouridine synthase
PP_0823	AAN66448	837.778	-0.0987466	0.300066	-0.329083	0.742093	0.809155	K01008	selD, SEPHS; selenide, water dikinase [EC:2.7.9.3]	Selenide, water dikinase
PP_0824	AAN66449	1455.21	-0.482813	0.279287	-1.72874	0.0838563	0.142665	K02044	phnD; phosphonate transport system substrate-binding protein	phosphonate transport system-binding protein
PP_0825	AAN66450	546.647	-0.568073	0.366284	-1.55091	0.120923	0.19307	K02041	phnC; phosphonate transport system ATP-binding protein [EC:7.3.2.2]	phosphonates import ATP-binding protein
PP_0826	AAN66451	306.946	-0.253488	0.442285	-0.573132	0.566555	0.662243	K02042	phnE; phosphonate transport system permease protein	phosphonate ABC transporter, permease protein
PP_0827	AAN66452	249.487	-0.832144	0.538356	-1.54571	0.122174	0.194652	K02042	phnE; phosphonate transport system permease protein	putative phosphonate transport system permease protein PtxC
PP_0828	AAN66453	143.298	-0.422759	0.384696	-1.09894	0.271793	0.36951	K08994	yneE, BEST; ion channel-forming bestrophin family protein	conserved membrane protein of unknown function
PP_0829	AAN66454	210.639	0.0608528	0.341357	0.178267	0.858513	0.897329		NA	conserved protein of unknown function
PP_0830	AAN66455	329.939	0.932744	0.329543	2.83042	0.0046487	0.0125934		NA	Acetyltransferase, GNAT family
PP_0831	AAN66456	566.03	2.81897	0.33762	8.34952	6.85e-17	3.25e-15		NA	hypothetical protein PP_0831
PP_0832	AAN66457	519.524	0.707155	0.524686	1.34777	0.177733	0.261397	K07568	queA; S-adenosylmethionine:tRNA ribosyltransferase-isomerase [EC:2.4.99.17]	S-adenosylmethionine:tRNA ribosyltransferase-isomerase
PP_0833	AAN66458	833.772	1.29989	0.283345	4.58765	4.48e-06	2.98e-05	K00773	tgt; queuine tRNA-ribosyltransferase [EC:2.4.2.29]	queuine tRNA-ribosyltransferase
PP_0834	AAN66459	736.908	0.944016	0.505415	1.8678	0.0617894	0.111027	K03210	yajC; preprotein translocase subunit YajC	Sec translocation complex subunit YajC
PP_0835	AAN66460	941.343	2.14979	0.392708	5.47428	4.39e-08	4.68e-07	K03072	secD; preprotein translocase subunit SecD	Sec Translocation Complex SecD subunit
PP_0836	AAN66461	1308.26	0.0435051	0.453545	0.0959224	0.923582	0.942948	K03074	secF; preprotein translocase subunit SecF	Sec translocation complex subunit SecF
PP_0837	AAN66462	457.844	0.0281628	0.40746	0.069118	0.944896	0.959607		NA	putative regulator of flagellation
PP_0838	AAN66463	1077.49	1.26557	0.338613	3.73752	0.000185845	0.000775222	K01092	E3.1.3.25, IMPA, suhB; myo-inositol-1(or 4)-monophosphatase [EC:3.1.3.25]	inositol monophosphatase / glycerol-2-phosphatase
PP_0839	AAN66464	812.605	0.303084	0.264164	1.14733	0.251244	0.346279	K15396	trmJ; tRNA (cytidine32/uridine32-2'-O)-methyltransferase [EC:2.1.1.200]	tRNA Cm32/Um32 methyltransferase
PP_0840	AAN66465	981.477	0.260141	0.271721	0.957384	0.338373	0.441273	K00640	cysE; serine O-acetyltransferase [EC:2.3.1.30]	serine acetyltransferase
PP_0841	AAN66466	1465.11	1.82132	0.431369	4.22219	2.42e-05	0.000135703	K13643	iscR; Rrf2 family transcriptional regulator, iron-sulfur cluster assembly transcription factor	DNA-binding transcriptional dual regulator 2Fe-2S cluster IscR
PP_0842	AAN66467	5182.49	2.02544	0.476372	4.2518	2.12e-05	0.000120532	K04487	iscS, NFS1; cysteine desulfurase [EC:2.8.1.7]	cysteine desulfurase
PP_0843	AAN66468	2695.5	1.05565	0.534836	1.97379	0.0484056	0.0910696	K04488	iscU, nifU; nitrogen fixation protein NifU and related proteins	scaffold protein involved in iron-sulfur cluster assembly
PP_0844	AAN66469	1725.75	0.702472	0.518235	1.35551	0.175256	0.258653	K13628	iscA; iron-sulfur cluster assembly protein	iron-sulfur cluster assembly protein, copper(I) binding
PP_0845	AAN66470	1144.47	0.833986	0.39848	2.09292	0.0363563	0.0718249	K04082	hscB, HSCB, HSC20; molecular chaperone HscB	DnaJ-like molecular chaperone specific for IscU
PP_0846	AAN66471	3676.25	1.04391	0.287892	3.62603	0.000287808	0.00114004	K04044	hscA; molecular chaperone HscA	DnaK-like molecular chaperone specific for IscU
PP_0847	AAN66472	490.354	0.807179	0.425418	1.89738	0.0577781	0.105263	K04755	fdx; ferredoxin, 2Fe-2S	ferredoxin
PP_0848	AAN66473	465.177	0.264542	0.444083	0.595705	0.551372	0.649048		NA	donor of Fe2+ and regulator of cysteine desulfurase activity
PP_0849	AAN66474	6498	2.6404	0.505697	5.22131	1.78e-07	1.67e-06	K00940	ndk, NME; nucleoside-diphosphate kinase [EC:2.7.4.6]	Nucleoside diphosphate kinase
PP_0850	AAN66475	1904.7	1.36693	0.318324	4.29414	1.75e-05	0.00010178	K06941	rlmN; 23S rRNA (adenine2503-C2)-methyltransferase [EC:2.1.1.192]	Dual-specificity RNA methyltransferase RlmN
PP_0851	AAN66476	837.109	0.78213	0.268761	2.91014	0.0036127	0.0101156	K02656	pilF; type IV pilus assembly protein PilF	Type IV pili biogenesis protein PilF
PP_0852	AAN66477	1885.31	0.816902	0.234715	3.4804	0.000500662	0.00184999	K15539	rodZ; cytoskeleton protein RodZ	Transcriptional regulator, Cro/CI family
PP_0853	AAN66478	1648.94	1.49574	0.372248	4.01811	5.87e-05	0.000291847	K03526	gcpE, ispG; (E)-4-hydroxy-3-methylbut-2-enyl-diphosphate synthase [EC:1.17.7.1 1.17.7.3]	4-hydroxy-3-methylbut-2-en-1-yl diphosphate synthase
PP_0854	AAN66479	2734.01	1.10035	0.422973	2.60146	0.00928286	0.0227971	K01892	HARS, hisS; histidyl-tRNA synthetase [EC:6.1.1.21]	Histidine--tRNA ligase
PP_0855	AAN66480	2225.31	0.426703	0.478443	0.891857	0.372469	0.475813		NA	conserved protein of unknown function
PP_0856	AAN66481	3654.29	0.391392	0.413498	0.946539	0.343874	0.446963	K17713	bamB; outer membrane protein assembly factor BamB	conserved lipoprotein of unknown function
PP_0857	AAN66482	2941.3	0.775159	0.311708	2.48681	0.0128893	0.0300878	K03977	engA, der; GTPase	GTPase Der
PP_0858	AAN66483	1478.64	1.92361	0.306567	6.27468	3.5e-10	5.61e-09	K14287	ybdL; methionine transaminase [EC:2.6.1.88]	putative methionine/glutamine aminotransferase
PP_0859	AAN66484	1021.52	1.31966	0.272808	4.83733	1.32e-06	9.85e-06	K13566	NIT2, yafV; omega-amidase [EC:3.5.1.3]	putative ketoglutaramate omega-amidase
PP_0860	AAN66485	835.924	-0.388206	0.448527	-0.865514	0.386757	0.489744	K00380	cysJ; sulfite reductase (NADPH) flavoprotein alpha-component [EC:1.8.1.2]	putative Sulfite reductase, flavoprotein component
PP_0861	AAN66486	371.794	-1.33619	0.330605	-4.04165	5.31e-05	0.00026669	K16090	fiu; catecholate siderophore receptor	outer membrane ferric siderophore receptor
PP_0862	AAN66487	49.6656	0.639077	0.341224	1.87289	0.061083	0.110045	K07336	K07336; PKHD-type hydroxylase [EC:1.14.11.-]	PKHD-type hydroxylase PP_0862
PP_0863	AAN66488	190.815	-0.545623	0.685562	-0.795876	0.426104	0.527786	K07126	K07126; uncharacterized protein	conserved protein of unknown function
PP_0864	AAN66489	5250.04	3.43416	0.430637	7.97461	1.53e-15	6.47e-14	K01581	E4.1.1.17, ODC1, speC, speF; ornithine decarboxylase [EC:4.1.1.17]	ornithine decarboxylase
PP_0865	AAN66490	107.46	-0.724596	0.498903	-1.45238	0.146397	0.224554		NA	ECF subfamily RNA polymerase sigma-24 factor
PP_0866	AAN66491	268.649	-0.5368	0.590398	-0.909218	0.363235	0.466617	K07165	fecR; transmembrane sensor	putative Transmembrane sensor
PP_0867	AAN66492	523.752	-0.307945	0.278581	-1.10541	0.268984	0.366233	K16091	fecA; Fe(3+) dicitrate transport protein	FecA-like outer membrane receptor
PP_0868	AAN66493	180.674	-0.289646	0.352809	-0.820972	0.411662	0.513831	K05847	opuA; osmoprotectant transport system ATP-binding protein [EC:7.6.2.9]	ABC transporter ATP-binding subunit
PP_0869	AAN66494	126.491	-1.94485	0.641639	-3.03107	0.00243692	0.00730677	K05846	opuBD; osmoprotectant transport system permease protein	osmoprotectant ABC transporter permease subunit
PP_0870	AAN66495	130.103	-0.0953642	0.439087	-0.217187	0.828062	0.874559	K05845	opuC; osmoprotectant transport system substrate-binding protein	putative Glycine betaine/carnitine/choline ABC transporter, periplasmic binding protein
PP_0871	AAN66496	330.733	0.841869	0.411185	2.04742	0.0406167	0.0788821	K05846	opuBD; osmoprotectant transport system permease protein	putative Glycine betaine/carnitine/choline ABC transporter, permease protein
PP_0872	AAN66497	985.979	0.942692	0.28595	3.29671	0.000978251	0.00331915	K02837	prfC; peptide chain release factor 3	Peptide chain release factor 3
PP_0873	AAN66498	130.144	-0.357202	0.351788	-1.01539	0.309921	0.411285	K11073	potF, spuD, spuE; putrescine transport system substrate-binding protein	putrescine-binding periplasmic protein
PP_0874	AAN66499	25.2133	-0.217946	0.552403	-0.394542	0.693181	0.771906	K06995	K06995; uncharacterized protein	conserved protein of unknown function
PP_0875	AAN66500	281.904	-1.95539	0.618185	-3.16311	0.00156095	0.00497012		NA	conserved protein of unknown function
PP_0876	AAN66501	205.174	-0.679809	0.453474	-1.49911	0.133844	0.209446		NA	Transcriptional regulator, AraC family
PP_0878	AAN66503	1204.75	-0.711344	0.263966	-2.69483	0.00704243	0.0178972	K12372	dppF; dipeptide transport system ATP-binding protein	dipeptide ABC transporter, binding subunit
PP_0879	AAN66504	866.708	-0.769385	0.242109	-3.17785	0.00148374	0.00475177	K12371	dppD; dipeptide transport system ATP-binding protein	dipeptide ABC transporter - putative ATP binding subunit
PP_0880	AAN66505	441.56	-1.0402	0.373736	-2.78325	0.00538179	0.0142885	K12370	dppC; dipeptide transport system permease protein	dipeptide ABC transporter - putative membrane subunit
PP_0881	AAN66506	655.424	-0.636206	0.286578	-2.22001	0.0264182	0.0554148	K12369	dppB; dipeptide transport system permease protein	dipeptide ABC transporter - putative membrane subunit
PP_0882	AAN66507	1740.09	-0.861849	0.345725	-2.49287	0.0126714	0.0296926	K12368	dppA; dipeptide transport system substrate-binding protein	dipeptide ABC transporter - periplasmic binding protein
PP_0883	AAN66508	855.191	-0.697929	0.510391	-1.36744	0.171488	0.254731		NA	glycine-glutamate dipeptide porin
PP_0884	AAN66509	2909.58	-0.978003	0.478219	-2.04509	0.0408455	0.0792706	K12368	dppA; dipeptide transport system substrate-binding protein	dipeptide ABC transporter - periplasmic binding protein
PP_0885	AAN66510	24307.9	-1.61216	0.366651	-4.39699	1.1e-05	6.76e-05	K12368	dppA; dipeptide transport system substrate-binding protein	dipeptide ABC transporter - periplasmic binding protein
PP_0886	AAN66511	1627.7	1.39483	0.278612	5.00637	5.55e-07	4.62e-06		NA	conserved exported protein of unknown function
PP_0887	AAN66512	2084.8	-0.0553667	0.226831	-0.244087	0.807163	0.859662	K15011	regB, regS, actS; two-component system, sensor histidine kinase RegB [EC:2.7.13.3]	Sensor histidine kinase
PP_0888	AAN66513	2876.29	-0.854394	0.289104	-2.95532	0.00312345	0.00895836	K15012	regA, regR, actR; two-component system, response regulator RegA	Photosynthetic apparatus regulatory protein RegA
PP_0889	AAN66514	1624.42	-0.818815	0.290044	-2.82307	0.00475665	0.0128605		NA	conserved exported protein of unknown function
PP_0890	AAN66515	133.675	-0.881063	0.420125	-2.09715	0.0359807	0.0713134		NA	conserved exported protein of unknown function
PP_0891	AAN66516	421.251	1.04623	0.254557	4.10998	3.96e-05	0.000206552		NA	conserved exported protein of unknown function
PP_0892	AAN66517	406.041	-0.47203	0.415536	-1.13595	0.255976	0.351743	K06131	clsA_B; cardiolipin synthase A/B [EC:2.7.8.-]	Phospholipase family protein
PP_0893	AAN66518	2022	-0.340151	0.279652	-1.21634	0.223857	0.316053	K05520	yhbO; deglycase [EC:3.5.1.124]	ThiJ/PfpI family protein
PP_0894	AAN66519	663.526	-0.421065	0.310407	-1.35649	0.174942	0.258338		NA	conserved protein of unknown function
PP_0895	AAN66520	206.393	-0.694086	0.483894	-1.43437	0.151465	0.23104		NA	conserved protein of unknown function
PP_0896	AAN66521	150.076	-1.16474	0.567188	-2.05354	0.0400201	0.0780818		NA	Carbon-nitrogen hydrolase family protein
PP_0897	AAN66522	3276.88	2.61848	0.502477	5.21116	1.88e-07	1.76e-06	K01676	E4.2.1.2A, fumA, fumB; fumarate hydratase, class I [EC:4.2.1.2]	Fumarate hydratase, class I
PP_0899	AAN66524	377.443	-0.853583	0.286595	-2.97836	0.00289798	0.00845422		NA	putative Ferredoxin reductase
PP_0900	AAN66525	174.964	-0.0983315	0.3032	-0.324312	0.745701	0.812445		NA	PAP2 family protein
PP_0901	AAN66526	1366.29	0.037169	0.24175	0.15375	0.877807	0.909889		NA	DNA-binding response regulator
PP_0902	AAN66527	1085.88	0.0788205	0.249479	0.31594	0.752048	0.816611		NA	integral membrane sensor signal transduction histidine kinase
PP_0903	AAN66528	2322.84	-1.2148	0.564516	-2.15193	0.0314027	0.0638734		NA	conserved protein of unknown function
PP_0904	AAN66529	1215.44	-1.44034	0.420139	-3.42824	0.0006075	0.00218748		NA	InaA protein
PP_0905	AAN66530	2657.11	-0.765822	0.516884	-1.48161	0.138444	0.215689		NA	conserved exported protein of unknown function
PP_0906	AAN66531	2345.81	-1.12266	0.296562	-3.78558	0.00015335	0.000660199	K18138	acrB, mexB, adeJ, smeE, mtrD, cmeB; multidrug efflux pump	putative Multidrug efflux RND transporter
PP_0907	AAN66532	1068.7	-1.31409	0.253806	-5.17752	2.25e-07	2.05e-06	K03585	acrA, mexA, adeI, smeD, mtrC, cmeA; membrane fusion protein, multidrug efflux system	RND efflux membrane fusion protein-related protein
PP_0908	AAN66533	751.336	0.0622511	0.330449	0.188383	0.850576	0.891234	K09947	K09947; uncharacterized protein	conserved exported protein of unknown function
PP_0909	AAN66534	674.163	1.21991	0.365722	3.33562	0.000851085	0.00294508	K07338	K07338; uncharacterized protein	conserved exported protein of unknown function
PP_0910	AAN66535	456.016	-0.168491	0.551056	-0.30576	NA	NA		NA	conserved exported protein of unknown function
PP_0911	AAN66536	56.7005	-0.259825	0.431008	-0.602832	0.546621	0.644834		NA	conserved protein of unknown function
PP_0912	AAN66537	62.8297	-0.792038	0.39597	-2.00025	0.0454737	0.0864534		NA	conserved protein of unknown function
PP_0913	AAN66538	2891.23	2.00613	0.295033	6.79969	1.05e-11	2.34e-10	K07231	K07231; putative iron-regulated protein	conserved exported protein of unknown function
PP_0914	AAN66539	5969.09	-0.342504	0.30203	-1.13401	0.256792	0.3526	K21024	bifA; c-di-GMP phosphodiesterase [EC:3.1.4.52]	GGDEF domain protein
PP_0915	AAN66540	19164.4	1.93969	0.508053	3.81788	0.000134605	0.000592005	K04564	SOD2; superoxide dismutase, Fe-Mn family [EC:1.15.1.1]	superoxide dismutase (Fe)
PP_0916	AAN66541	217.387	-1.96258	0.67892	-2.89074	NA	NA	K06895	lysE, argO; L-lysine exporter family protein LysE/ArgO	Amino acid transporter LysE
PP_0917	AAN66542	349.273	-1.33306	0.405081	-3.29086	0.000998817	0.00337976	K05596	iciA; LysR family transcriptional regulator, chromosome initiation inhibitor	Chromosome initiation inhibitor
PP_0918	AAN66543	519.918	0.0119816	0.205151	0.0584038	0.953427	0.965003		NA	putative 3-beta hydroxysteroid dehydrogenase/isomerase family protein
PP_0919	AAN66544	843.092	1.2797	0.24884	5.14266	2.71e-07	2.43e-06		NA	conserved protein of unknown function
PP_0920	AAN66545	833.059	-0.137308	0.24571	-0.558823	0.576283	0.671333		NA	Xenobiotic reductase B
PP_0921	AAN66546	191.6	-0.153928	0.263303	-0.584602	0.558815	0.655384		NA	Transcriptional regulator, ArsR family
PP_0922	AAN66547	1368.25	1.70909	0.346673	4.92997	8.22e-07	6.57e-06	K08682	acpH; acyl carrier protein phosphodiesterase [EC:3.1.4.14]	conserved protein of unknown function
PP_0923	AAN66548	7915.4	5.52357	0.434497	12.7126	5.04e-37	1.73e-34	K22617	olsA; lyso-ornithine lipid O-acyltransferase [EC:2.3.1.270]	Acyltransferase
PP_0924	AAN66549	13457.4	8.31994	0.421422	19.7425	9.3e-87	5.12e-83		NA	conserved protein of unknown function
PP_0925	AAN66550	829.712	-1.07281	0.394388	-2.7202	0.0065243	0.0167585		NA	conserved protein of unknown function
PP_0926	AAN66551	324.513	0.425856	0.289841	1.46927	0.141759	0.219089	K24180	mleP; malate permease and related proteins	putative Membrane protein
PP_0927	AAN66552	734.693	0.552601	0.26848	2.05826	0.0395656	0.0772772	K11734	aroP; aromatic amino acid transport protein AroP	aromatic amino acid transport protein
PP_0928	AAN66553	511.493	0.107449	0.252623	0.425336	0.670592	0.753286	K07301	yrbG; cation:H+ antiporter	K+-dependent Na+/Ca+ exchanger related-protein
PP_0929	AAN66554	150.923	0.472314	0.462573	1.02106	0.307227	0.408103	K03642	rlpA; peptidoglycan lytic transglycosylase [EC:4.2.2.29]	putative Lipoprotein
PP_0930	AAN66555	1836.24	1.79138	0.435571	4.11272	3.91e-05	0.000205021	K02434	gatB, PET112; aspartyl-tRNA(Asn)/glutamyl-tRNA(Gln) amidotransferase subunit B [EC:6.3.5.6 6.3.5.7]	Aspartyl/glutamyl-tRNA(Asn/Gln) amidotransferase subunit B
PP_0931	AAN66556	1636.01	1.19445	0.426318	2.80177	0.00508224	0.013627	K02433	gatA, QRSL1; aspartyl-tRNA(Asn)/glutamyl-tRNA(Gln) amidotransferase subunit A [EC:6.3.5.6 6.3.5.7]	Glutamyl-tRNA(Gln) amidotransferase subunit A
PP_0932	AAN66557	344.367	1.48996	0.395273	3.76944	0.000163614	0.000698374	K02435	gatC, GATC; aspartyl-tRNA(Asn)/glutamyl-tRNA(Gln) amidotransferase subunit C [EC:6.3.5.6 6.3.5.7]	Aspartyl/glutamyl-tRNA(Asn/Gln) amidotransferase subunit C
PP_0933	AAN66558	2082.17	2.03398	0.265412	7.66348	1.81e-14	6.51e-13	K03569	mreB; rod shape-determining protein MreB and related proteins	cell wall structural actin-like protein MreB
PP_0934	AAN66559	468.709	0.725196	0.422967	1.71454	0.0864291	0.146238	K03570	mreC; rod shape-determining protein MreC	Cell shape-determining protein MreC
PP_0935	AAN66560	157.882	1.16529	0.450193	2.58842	0.00964178	0.0234834	K03571	mreD; rod shape-determining protein MreD	Rod shape-determining protein MreD
PP_0936	AAN66561	494.83	0.620123	0.402308	1.54142	0.123216	0.196047	K06287	yhdE; nucleoside triphosphate pyrophosphatase [EC:3.6.1.-]	septum formation protein
PP_0937	AAN66562	3653.49	-0.426973	0.346727	-1.23144	0.218158	0.309757	K08301	rng, cafA; ribonuclease G [EC:3.1.26.-]	endoribonuclease G (RNAse G)
PP_0938	AAN66563	5274.79	-1.08259	0.258425	-4.1892	2.8e-05	0.000153715		NA	conserved protein of unknown function
PP_0939	AAN66564	4649.12	-1.62182	0.300533	-5.39647	6.8e-08	6.98e-07	K11206	NIT1, ybeM; deaminated glutathione amidase [EC:3.5.1.128]	Carbon-nitrogen hydrolase family protein
PP_0940	AAN66565	7124.3	-0.871933	0.287141	-3.0366	0.00239261	0.00719352	K03568	tldD; TldD protein	putative protease involved in Microcin B17 maturation and in sensitivity to the DNA gyrase inhibitor LetD
PP_0941	AAN66566	1520.96	-0.141352	0.276232	-0.511715	0.60885	0.69906	K09889	yjgA; ribosome-associated protein	putative ribosome associated protein
PP_0942	AAN66567	3856.04	-0.197177	0.274871	-0.717343	0.473162	0.574942	K03592	pmbA; PmbA protein	regulatory protease
PP_0943	AAN66568	30.4499	-0.237969	0.653583	-0.364099	0.715784	0.790336		NA	conserved protein of unknown function
PP_0944	AAN66569	137.821	-0.601175	0.355421	-1.69144	0.0907519	0.152138	K01679	E4.2.1.2B, fumC, FH; fumarate hydratase, class II [EC:4.2.1.2]	fumarate hydratase (class 2)
PP_0945	AAN66570	57.3196	-0.833448	0.497767	-1.67438	0.0940568	0.156723		NA	conserved protein of unknown function
PP_0946	AAN66571	93.8049	-0.572464	0.421305	-1.35879	0.174214	0.257911	K04564	SOD2; superoxide dismutase, Fe-Mn family [EC:1.15.1.1]	superoxide dismutase (Mn)
PP_0947	AAN66572	337.199	0.194945	0.42289	0.460982	0.644811	0.73225	K07238	TC.ZIP, zupT, ZRT3, ZIP2; zinc transporter, ZIP family	conserved membrane protein of unknown function
PP_0948	AAN66573	230.733	2.3012	0.269023	8.5539	1.19e-17	6.24e-16	K02784	ptsH; phosphocarrier protein HPr	Phosphocarrier protein HPr
PP_0949	AAN66574	2525.34	1.51562	0.371263	4.08233	4.46e-05	0.00022862	K06958	rapZ; RNase adapter protein RapZ	putative ATP-binding protein UPF0042
PP_0950	AAN66575	3467.23	0.404558	0.408984	0.989178	0.322576	0.424495	K02806	ptsN; nitrogen PTS system EIIA component [EC:2.7.1.-]	phosphotransferase system enzyme IIA, regulation of potassium transport
PP_0951	AAN66576	20728.7	-1.64007	0.36544	-4.48792	7.19e-06	4.61e-05	K05808	hpf; ribosome hibernation promoting factor	Ribosome hibernation promoting factor
PP_0952	AAN66577	4951.53	0.371977	0.298274	1.2471	0.212362	0.303091	K03092	rpoN; RNA polymerase sigma-54 factor	RNA polymerase sigma-54 factor
PP_0953	AAN66578	4669.8	-0.417027	0.295313	-1.41215	0.157906	0.238157	K06861	lptB; lipopolysaccharide export system ATP-binding protein [EC:7.5.2.5]	lipopolysaccharide ABC transporter, subunit LptB
PP_0954	AAN66579	3244.46	-0.410152	0.28887	-1.41985	0.155651	0.23605	K09774	lptA; lipopolysaccharide export system protein LptA	conserved exported protein of unknown function
PP_0955	AAN66580	1492.76	-0.738269	0.338757	-2.17935	0.0293059	0.0603037	K11719	lptC; lipopolysaccharide export system protein LptC	conserved exported protein of unknown function
PP_0956	AAN66581	534.581	-0.799772	0.26499	-3.01812	0.00254345	0.00756027	K03270	kdsC; 3-deoxy-D-manno-octulosonate 8-phosphate phosphatase (KDO 8-P phosphatase) [EC:3.1.3.45]	3-deoxy-D-manno-octulosonate 8-phosphate phosphatase
PP_0957	AAN66582	1831.57	-0.386071	0.29917	-1.29047	0.196886	0.284472	K06041	kdsD, kpsF; arabinose-5-phosphate isomerase [EC:5.3.1.13]	D-arabinose 5-phosphate isomerase
PP_0958	AAN66583	1994	1.72618	0.252861	6.8266	8.69e-12	1.97e-10	K02065	mlaF, linL, mkl; phospholipid/cholesterol/gamma-HCH transport system ATP-binding protein	phospholipid ABC transporter ATP-binding subunit
PP_0959	AAN66584	1175.99	0.212551	0.299808	0.708958	0.478351	0.579838	K02066	mlaE, linK; phospholipid/cholesterol/gamma-HCH transport system permease protein	phospholipid ABC transporter
PP_0960	AAN66585	925.517	0.995149	0.339532	2.93094	0.0033794	0.00957932	K02067	mlaD, linM; phospholipid/cholesterol/gamma-HCH transport system substrate-binding protein	phospholipid ABC transporter binding protein
PP_0961	AAN66586	2965.41	0.14536	0.390308	0.372425	0.709576	0.785373	K07323	mlaC; phospholipid transport system substrate-binding protein	toluene tolerance protein
PP_0962	AAN66587	762.398	0.179095	0.351746	0.50916	0.61064	0.700968		NA	toluene-tolerance protein
PP_0963	AAN66588	725.696	2.00544	0.394833	5.07922	3.79e-07	3.28e-06		NA	putative BolA family protein
PP_0964	AAN66589	5082.47	1.29799	0.311413	4.16807	3.07e-05	0.000167343	K00790	murA; UDP-N-acetylglucosamine 1-carboxyvinyltransferase [EC:2.5.1.7]	UDP-N-acetylglucosamine 1-carboxyvinyltransferase
PP_0965	AAN66590	1731.04	1.41855	0.293074	4.84026	1.3e-06	9.73e-06	K00765	hisG; ATP phosphoribosyltransferase [EC:2.4.2.17]	ATP phosphoribosyltransferase
PP_0966	AAN66591	1634.92	0.530016	0.281492	1.88288	0.0597162	0.108114	K00013	hisD; histidinol dehydrogenase [EC:1.1.1.23]	Histidinol dehydrogenase
PP_0967	AAN66592	1472.02	0.021331	0.43664	0.0488527	0.961037	0.970206	K00817	hisC; histidinol-phosphate aminotransferase [EC:2.6.1.9]	Histidinol-phosphate aminotransferase
PP_0968	AAN66593	562.079	-0.794491	0.297652	-2.6692	0.00760331	0.019102		NA	conserved protein of unknown function
PP_0969	AAN66594	181.504	-0.893033	0.485529	-1.8393	0.0658711	0.117137		NA	Transcriptional regulator, GntR family
PP_0970	AAN66595	424.789	-0.665457	0.275785	-2.41296	0.0158235	0.0356954	K03449	MFS.CP; MFS transporter, CP family, cyanate transporter	Cyanate MFS transporter
PP_0971	AAN66596	804.278	-0.313648	0.372204	-0.842678	0.399408	0.502181		NA	conserved protein of unknown function
PP_0972	AAN66597	167.966	-0.0447914	0.330795	-0.135405	0.892291	0.920395	K07461	K07461; putative endonuclease	UPF0213 protein PP_0972
PP_0973	AAN66598	824.559	1.58373	0.30155	5.25195	1.5e-07	1.44e-06	K06899	ndpA; nucleoid-associated protein	Nucleoid-associated protein PP_0973
PP_0975	AAN66600	1854.93	2.97985	0.471858	6.31515	2.7e-10	4.56e-09	K03530	hupB; DNA-binding protein HU-beta	putative DNA-binding protein HU, form N
PP_0976	AAN66601	309.015	0.474627	0.289298	1.64062	0.100877	0.166407	K06970	rlmF; 23S rRNA (adenine1618-N6)-methyltransferase [EC:2.1.1.181]	Ribosomal RNA large subunit methyltransferase F
PP_0977	AAN66602	6281.42	0.916127	0.311399	2.94197	0.0032613	0.00930206	K01873	VARS, valS; valyl-tRNA synthetase [EC:6.1.1.9]	valine--tRNA ligase
PP_0978	AAN66603	1331.22	-0.73189	0.242799	-3.01439	0.002575	0.00764166		NA	conserved protein of unknown function
PP_0979	AAN66604	244.563	1.63394	0.397099	4.11469	3.88e-05	0.000203824	K02339	holC; DNA polymerase III subunit chi [EC:2.7.7.7]	DNA polymerase III subunit chi
PP_0980	AAN66605	3839.04	1.75896	0.334541	5.25784	1.46e-07	1.4e-06	K01255	CARP, pepA; leucyl aminopeptidase [EC:3.4.11.1]	Probable cytosol aminopeptidase
PP_0982	AAN66607	1618.93	-0.418902	0.238918	-1.75333	0.0795454	0.136306	K07091	lptF; lipopolysaccharide export system permease protein	Permease YjgP/YjgQ family protein
PP_0983	AAN66608	1012.44	0.524851	0.295476	1.77629	0.0756853	0.131032	K11720	lptG; lipopolysaccharide export system permease protein	conserved membrane protein of unknown function
PP_0984	AAN66609	198.593	1.25021	0.290244	4.30744	1.65e-05	9.63e-05		NA	conserved membrane protein of unknown function
PP_0986	AAN66611	2613.8	-1.95682	0.360915	-5.42183	5.9e-08	6.11e-07	K00605	gcvT, AMT; glycine cleavage system T protein (aminomethyltransferase) [EC:2.1.2.10]	aminomethyltransferase
PP_0987	AAN66612	2389.4	-3.28325	0.364336	-9.01161	2.03e-19	1.31e-17	K01752	E4.3.1.17, sdaA, sdaB, tdcG; L-serine dehydratase [EC:4.3.1.17]	L-serine dehydratase
PP_0988	AAN66613	3315.38	-2.55716	0.272861	-9.37167	7.14e-21	5.33e-19	K00281	GLDC, gcvP; glycine cleavage system P protein (glycine dehydrogenase) [EC:1.4.4.2]	glycine dehydrogenase
PP_0989	AAN66614	57.3819	0.429828	0.472111	0.910438	0.362591	0.466029	K02437	gcvH, GCSH; glycine cleavage system H protein	glycine cleavage system H protein 1
PP_0990	AAN66615	103.426	-0.163057	0.385686	-0.422773	0.672461	0.754742	K15977	K15977; putative oxidoreductase	DoxX family protein
PP_0991	AAN66616	91.9005	-0.329887	0.391099	-0.843488	0.398955	0.501841		NA	conserved protein of unknown function
PP_0992	AAN66617	159.64	-0.0940093	0.317377	-0.296207	0.767072	0.828348	K09930	K09930; uncharacterized protein	conserved protein of unknown function, UPF0276 family
PP_0993	AAN66618	170.159	-0.573973	0.375145	-1.53	0.126016	0.199351		NA	conserved exported protein of unknown function
PP_0994	AAN66619	627.838	0.0848943	0.351256	0.241688	0.809022	0.861423		NA	putative RNA polymerase sigma factor
PP_0995	AAN66620	659.596	-0.232836	0.265193	-0.877987	0.379951	0.482569		NA	conserved membrane protein of unknown function
PP_0996	AAN66621	256.056	0.671002	0.258102	2.59975	0.00932913	0.0228582	K03312	gltS; glutamate:Na+ symporter, ESS family	glutamate:sodium symporter
PP_0997	AAN66622	905.483	0.730385	0.493271	1.4807	0.138687	0.215979	K03721	tyrR; transcriptional regulator of aroF, aroG, tyrA and aromatic amino acid transport	Sigma-54 dependent transcriptional regulator/sensory box protein
PP_0998	AAN66623	5287.68	0.119547	0.309981	0.385659	0.699749	0.777311		NA	conserved protein of unknown function
PP_0999	AAN66624	11288.5	2.20176	0.458068	4.80663	1.53e-06	1.12e-05	K00926	arcC; carbamate kinase [EC:2.7.2.2]	carbamate kinase
PP_1000	AAN66625	30798.4	2.03	0.442051	4.59223	4.39e-06	2.92e-05	K00611	OTC, argF, argI; ornithine carbamoyltransferase [EC:2.1.3.3]	ornithine carbamoyltransferase, catabolic
PP_1001	AAN66626	35790.2	2.44792	0.434748	5.63067	1.8e-08	2.1e-07	K01478	arcA; arginine deiminase [EC:3.5.3.6]	arginine deiminase
PP_1002	AAN66627	14768.6	2.74534	0.322159	8.52169	1.57e-17	8.01e-16	K03758	arcD, lysl, lysP; arginine:ornithine antiporter / lysine permease	arginine/ornithine antiporter
PP_1003	AAN66628	3180.41	-0.851307	0.266348	-3.19622	0.00139241	0.00449328	K03758	arcD, lysl, lysP; arginine:ornithine antiporter / lysine permease	arginine/ornithine antiporter
PP_1004	AAN66629	951.035	-1.10649	0.342031	-3.23507	0.00121614	0.00399952	K09790	K09790; uncharacterized protein	conserved protein of unknown function
PP_1005	AAN66630	623.531	-1.26261	0.347191	-3.63665	0.000276212	0.00109886	K07215	pigA, hemO; heme oxygenase (biliverdin-IX-beta and delta-forming) [EC:1.14.99.58]	Heme oxygenase
PP_1006	AAN66631	510.923	-1.03607	0.495465	-2.0911	0.0365193	0.0720951	K16087	TC.FEV.OM3, tbpA, hemR, lbpA, hpuB, bhuR, hugA, hmbR; hemoglobin/transferrin/lactoferrin receptor protein	putative outer membrane heme receptor
PP_1007	AAN66632	463.91	-1.21827	0.437529	-2.78443	0.00536214	0.0142593	K07165	fecR; transmembrane sensor	putative Transmembrane sensor
PP_1008	AAN66633	418.487	0.714159	0.484232	1.47483	0.140259	0.217504		NA	RNA polymerase subunit sigma-24
PP_1009	AAN66634	21283.7	-0.33452	0.343966	-0.972539	0.330783	0.433222	K00134	GAPDH, gapA; glyceraldehyde 3-phosphate dehydrogenase (phosphorylating) [EC:1.2.1.12]	glyceraldehyde-3-phosphate dehydrogenase
PP_1010	AAN66635	10576.2	2.73485	0.283263	9.6548	4.69e-22	4.23e-20	K01690	edd; phosphogluconate dehydratase [EC:4.2.1.12]	phosphogluconate dehydratase
PP_1011	AAN66636	3929.04	1.34035	0.453967	2.95253	0.0031518	0.00903187	K00845	glk; glucokinase [EC:2.7.1.2]	glucokinase
PP_1012	AAN66637	3021.4	0.341302	0.482308	0.707643	0.479167	0.580444	K02483	K02483; two-component system, OmpR family, response regulator	DNA-binding response regulator
PP_1013	AAN66638	1509.29	0.464449	0.343944	1.35036	0.1769	0.260659		NA	Sensor histidine kinase
PP_1014	AAN66639	6917.04	2.24321	0.401234	5.59077	2.26e-08	2.59e-07	K18479	yihS; sulfoquinovose isomerase [EC:5.3.1.31]	aldose-ketose isomerase
PP_1015	AAN66640	22997	0.805673	0.508685	1.58383	0.113231	0.183181	K17315	gtsA, glcE; glucose/mannose transport system substrate-binding protein	mannose/glucose ABC transporter, glucose-binding periplasmic protein
PP_1016	AAN66641	2908.01	-0.0596783	0.640942	-0.0931104	0.925816	0.944703	K17316	gtsB, glcF; glucose/mannose transport system permease protein	mannose/glucose ABC transporter, permease protein
PP_1017	AAN66642	2689.94	-1.03443	0.750198	-1.37887	0.167934	0.250196	K17317	gtsC, glcG; glucose/mannose transport system permease protein	mannose/glucose ABC transporter, permease protein
PP_1018	AAN66643	20799	-1.78507	0.637833	-2.79865	0.00513166	0.0137327	K10112	msmX, msmK, malK, sugC, ggtA, msiK; multiple sugar transport system ATP-binding protein [EC:7.5.2.-]	mannose/glucose ABC transporter - ATP binding subunit
PP_1019	AAN66644	71305.1	-2.67164	0.552227	-4.83795	1.31e-06	9.83e-06	K07267	oprB; porin	carbohydrate-selective porin
PP_1020	AAN66645	15170.5	-1.30316	0.457646	-2.84754	0.00440584	0.0120302	K01792	E5.1.3.15; glucose-6-phosphate 1-epimerase [EC:5.1.3.15]	putative glucose-6-phosphate 1-epimerase
PP_1021	AAN66646	5275.06	-1.13855	0.371071	-3.06829	0.00215287	0.00653342	K19337	hexR; RpiR family transcriptional regulator, carbohydrate utilization regulator	DNA-binding transcriptional regulator
PP_1022	AAN66647	12478.2	1.36155	0.32784	4.15308	3.28e-05	0.000177293	K00036	G6PD, zwf; glucose-6-phosphate 1-dehydrogenase [EC:1.1.1.49 1.1.1.363]	glucose 6-phosphate-1-dehydrogenase
PP_1023	AAN66648	5350.3	0.453682	0.423803	1.0705	0.284393	0.3837	K01057	PGLS, pgl, devB; 6-phosphogluconolactonase [EC:3.1.1.31]	6-phosphogluconolactonase
PP_1024	AAN66649	7318.02	1.32618	0.494033	2.68439	0.00726619	0.0183388	K01625	eda; 2-dehydro-3-deoxyphosphogluconate aldolase / (4S)-4-hydroxy-2-oxoglutarate aldolase [EC:4.1.2.14 4.1.3.42]	KHG/KDPG aldolase
PP_1025	AAN66650	13462.7	-1.6047	0.36605	-4.38382	1.17e-05	7.11e-05	K01649	leuA, IMS; 2-isopropylmalate synthase [EC:2.3.3.13]	2-isopropylmalate synthase
PP_1026	AAN66651	354.137	-0.346542	0.41825	-0.828552	0.407358	0.510194		NA	Peptidase, M23/M37 family
PP_1027	AAN66652	918.156	-0.732002	0.413032	-1.77227	0.0763502	0.132017	K03601	xseA; exodeoxyribonuclease VII large subunit [EC:3.1.11.6]	Exodeoxyribonuclease 7 large subunit
PP_1028	AAN66653	189.275	-1.08217	0.351328	-3.08021	0.00206852	0.00631926		NA	Transcriptional regulator, LysR family
PP_1029	AAN66654	93.8313	-0.10192	0.334404	-0.30478	0.760534	0.823318	K07090	K07090; uncharacterized protein	conserved membrane protein of unknown function
PP_1030	AAN66655	765.049	-0.736028	0.266436	-2.7625	0.00573605	0.0150643		NA	conserved protein of unknown function
PP_1031	AAN66656	3920.14	1.71338	0.331965	5.16135	2.45e-07	2.22e-06	K00088	IMPDH, guaB; IMP dehydrogenase [EC:1.1.1.205]	IMP dehydrogenase and single strand DNA binding factor
PP_1032	AAN66657	1971.7	2.05344	0.409133	5.01901	5.19e-07	4.37e-06	K01951	guaA, GMPS; GMP synthase (glutamine-hydrolysing) [EC:6.3.5.2]	glutamine-hydrolyzing GMP synthase
PP_1033	AAN66658	9846.74	-2.20292	0.324316	-6.7925	1.1e-11	2.44e-10		NA	Sulfatase domain protein
PP_1034	AAN66659	1125.08	-0.713439	0.280534	-2.54314	0.010986	0.0262689		NA	multicopper oxidase
PP_1035	AAN66660	401.338	-0.643687	0.316612	-2.03305	0.0420476	0.0812309	K11991	tadA; tRNA(adenine34) deaminase [EC:3.5.4.33]	tRNA-specific adenosine deaminase monomer
PP_1036	AAN66661	2760.67	-1.01377	0.337238	-3.00611	0.00264617	0.00781913	K18691	mltF; peptidoglycan lytic transglycosylase F [EC:4.2.2.29]	membrane-bound lytic murein transglycosylase F
PP_1037	AAN66662	8164.17	1.66164	0.446931	3.71789	0.000200893	0.000829192	K01952	PFAS, purL; phosphoribosylformylglycinamidine synthase [EC:6.3.5.3]	Phosphoribosylformylglycinamidine synthase
PP_1038	AAN66663	495.572	1.42767	0.39176	3.64426	0.000268167	0.00107384		NA	conserved protein of unknown function
PP_1039	AAN66664	1250.12	4.43159	0.393663	11.2573	2.13e-29	3.66e-27	K03118	tatC; sec-independent protein translocase protein TatC	sec-independent protein translocase protein
PP_1040	AAN66665	449.852	2.93186	0.547057	5.35934	8.35e-08	8.4e-07	K03117	tatB; sec-independent protein translocase protein TatB	Sec-independent protein translocase TatB
PP_1041	AAN66666	658.381	5.35693	0.627737	8.53372	1.42e-17	7.36e-16	K03116	tatA; sec-independent protein translocase protein TatA	twin arginine protein export complex subunit
PP_1042	AAN66667	626.892	1.08448	0.727688	1.49031	0.136144	0.21256	K02460	gspK; general secretion pathway protein K	Type II secretion system protein K
PP_1043	AAN66668	15876.7	5.59406	0.636134	8.79384	1.45e-18	8.55e-17	K07093	K07093; uncharacterized protein	putative phosphatase
PP_1044	AAN66669	1578.3	1.53528	0.665011	2.30865	0.0209631	0.0454268	K17224	soxB; S-sulfosulfanyl-L-cysteine sulfohydrolase [EC:3.1.6.20]	Lipoprotein UxpA
PP_1045	AAN66670	234.022	0.669552	0.733276	0.913097	NA	NA		NA	Type II secretion pathway protein XcpP
PP_1046	AAN66671	1432.56	2.2604	0.673029	3.35854	0.000783543	0.0027337	K02453	gspD; general secretion pathway protein D	Type II secretion pathway protein XcpQ
PP_1047	AAN66672	1009.7	1.88629	0.664839	2.83721	NA	NA	K02454	gspE; general secretion pathway protein E [EC:7.4.2.8]	putative protein secretion protein for export
PP_1048	AAN66673	707.893	0.753244	0.769278	0.979157	NA	NA	K02455	gspF; general secretion pathway protein F	putative protein secretion protein for export
PP_1049	AAN66674	602.88	4.40784	0.67127	6.56642	5.15e-11	9.78e-10	K02456	gspG; general secretion pathway protein G	putative protein secretion protein for export
PP_1050	AAN66675	354.414	1.02214	0.744305	1.37329	NA	NA	K02457	gspH; general secretion pathway protein H	Type II secretion pathway protein XcpU
PP_1051	AAN66676	190.866	1.99906	0.746779	2.6769	0.00743057	0.0187193		NA	Type II secretion pathway protein XcpV
PP_1052	AAN66677	195.455	0.911871	0.750817	1.2145	0.224555	0.316958		NA	Type II secretion pathway protein XcpW
PP_1053	AAN66678	713.85	1.1917	0.708073	1.68301	NA	NA		NA	Type II secretion pathway protein XcpY
PP_1054	AAN66679	135.028	1.39607	0.641922	2.17483	0.0296431	0.0608186		NA	Type II secretion pathway protein XcpZ
PP_1055	AAN66680	401.935	1.41705	0.308191	4.59795	4.27e-06	2.86e-05	K02463	gspN; general secretion pathway protein N	Type II secretion pathway protein GspN
PP_1056	AAN66681	705.321	0.459932	0.196783	2.33725	0.0194261	0.042498		NA	putative Iron-chelator utilization protein
PP_1057	AAN66682	449.924	0.117452	0.313311	0.374873	0.707755	0.783994		NA	Transcriptional regulator, PadR family
PP_1058	AAN66683	10354.3	-1.64976	0.337126	-4.8936	9.9e-07	7.72e-06		NA	conserved protein of unknown function
PP_1059	AAN66684	926.587	0.722035	0.272443	2.65022	0.00804386	0.0201078	K03293	TC.AAT; amino acid transporter, AAT family	Uncharacterized amino acid permease YtnA
PP_1060	AAN66685	1104.35	1.07025	0.27975	3.82574	0.000130382	0.000576601		NA	putative Glutamate synthase, large subunit
PP_1061	AAN66686	1760.74	-1.04285	0.37349	-2.79219	0.00523532	0.0139693	K03724	lhr; ATP-dependent helicase Lhr and Lhr-like helicase [EC:3.6.4.13 5.6.2.4]	putative ATP-dependent DNA helicase lhr
PP_1062	AAN66687	157.887	0.403326	0.56848	0.709481	NA	NA	K03574	mutT, NUDT15, MTH2; 8-oxo-dGTP diphosphatase [EC:3.6.1.55]	MutT/nudix family protein
PP_1063	AAN66688	596.53	-0.378405	0.259265	-1.45953	0.144419	0.222202	K03576	metR; LysR family transcriptional regulator, regulator for metE and metH	DNA-binding transcriptional regulator, homocysteine-binding
PP_1064	AAN66689	613.208	0.448806	0.644553	0.696307	NA	NA		NA	Hydrolase, alpha/beta fold family
PP_1065	AAN66690	219.786	1.32376	0.458363	2.88803	0.00387666	0.0107291		NA	membrane protein required for efficient alginate biosynthesis
PP_1066	AAN66691	799.304	0.805949	0.256056	3.14755	0.00164646	0.00520024	K17061	aauR; two-component system, response regulator AauR	C4-dicarboxylate transport transcriptional regulatory protein
PP_1067	AAN66692	865.582	-0.0443296	0.28232	-0.157019	0.87523	0.908128	K17060	aauS; two-component system, sensor histidine kinase AauS [EC:2.7.13.3]	Sensor histidine kinase
PP_1068	AAN66693	3993.04	-1.08262	0.297444	-3.63973	0.000272927	0.00108894	K10004	gltL, aatP; glutamate/aspartate transport system ATP-binding protein [EC:7.4.2.1]	glutamate / aspartate ABC transporter - ATP binding subunit
PP_1069	AAN66694	1313.29	-0.630118	0.283476	-2.22282	0.0262277	0.0550362	K10002	gltK, aatM; glutamate/aspartate transport system permease protein	glutamate / aspartate ABC transporter - permease subunit
PP_1070	AAN66695	2109	-0.446223	0.274652	-1.62469	0.10423	0.17093	K10003	gltJ, aatQ; glutamate/aspartate transport system permease protein	glutamate / aspartate ABC transporter - permease subunit
PP_1071	AAN66696	19952.2	-0.198375	0.381119	-0.520506	0.602711	0.693893	K10001	gltI, aatJ; glutamate/aspartate transport system substrate-binding protein	glutamate / aspartate ABC transporter - periplasmic binding protein
PP_1072	AAN66697	2569.21	-2.46583	0.447698	-5.50781	3.63e-08	3.97e-07		NA	Leucine-rich repeat domain protein
PP_1073	AAN66698	22555.2	-3.04955	0.452171	-6.74425	1.54e-11	3.28e-10	K00111	glpA, glpD; glycerol-3-phosphate dehydrogenase [EC:1.1.5.3]	glycerol-3-phosphate dehydrogenase (aerobic)
PP_1074	AAN66699	368.83	1.5049	0.269485	5.58436	2.35e-08	2.67e-07	K02444	glpR; DeoR family transcriptional regulator, glycerol-3-phosphate regulon repressor	DNA-binding transcriptional repressor - GlpR-glycerol-3-phosphate
PP_1075	AAN66700	1925.36	-0.182522	0.319501	-0.571271	0.567816	0.663295	K00864	glpK, GK; glycerol kinase [EC:2.7.1.30]	glycerol kinase
PP_1076	AAN66701	534.875	-0.483292	0.364392	-1.3263	0.184741	0.269579	K02440	glpF; glycerol uptake facilitator	aquaglyceroporin
PP_1077	AAN66702	310.122	1.3155	0.242397	5.42703	5.73e-08	5.95e-07	K03976	ybaK, ebsC; Cys-tRNA(Pro)/Cys-tRNA(Cys) deacylase [EC:3.1.1.-]	Cys-tRNAPro deacylase
PP_1078	AAN66703	1009.04	1.30995	0.306591	4.27263	1.93e-05	0.000111066	K02010	afuC, fbpC; iron(III) transport system ATP-binding protein [EC:7.2.2.7]	putative ABC transporter, ATP-binding protein
PP_1079	AAN66704	993.559	1.54622	0.330559	4.67758	2.9e-06	2e-05	K00611	OTC, argF, argI; ornithine carbamoyltransferase [EC:2.1.3.3]	Ornithine carbamoyltransferase
PP_1080	AAN66705	971.931	-1.2637	0.245807	-5.14101	2.73e-07	2.44e-06		NA	putative oxidoreductase molybdopterin-binding
PP_1081	AAN66706	3126.96	0.391178	0.379378	1.0311	0.302492	0.402867	K07390	grxD, GLRX5; monothiol glutaredoxin	monothiol glutaredoxin 4
PP_1082	AAN66707	13899.4	-0.886578	0.373375	-2.3745	0.0175728	0.0390019	K03594	bfr; bacterioferritin [EC:1.16.3.1]	bacterioferritin
PP_1083	AAN66708	132.759	1.61691	0.425039	3.80415	0.000142294	0.000618408	K02192	bfd; bacterioferritin-associated ferredoxin	(2Fe-2S)-binding protein
PP_1084	AAN66709	26669	1.33512	0.514824	2.59336	0.00950434	0.0231897	K03386	PRDX2_4, ahpC; peroxiredoxin 2/4 [EC:1.11.1.24]	putative peroxiredoxin
PP_1085	AAN66710	1051.31	1.64938	0.339608	4.85672	1.19e-06	9.03e-06	K03683	rnt; ribonuclease T [EC:3.1.13.-]	ribonuclease T
PP_1086	AAN66711	2099.43	1.0716	0.261225	4.10221	4.09e-05	0.000213017	K01465	URA4, pyrC; dihydroorotase [EC:3.5.2.3]	dihydroorotase
PP_1087	AAN66712	5037.58	-1.55596	0.272769	-5.70433	1.17e-08	1.44e-07	K21218	motY; sodium-type flagellar protein MotY	Outer membrane protein, OmpA family
PP_1088	AAN66713	6173.39	2.47949	0.361277	6.86312	6.74e-12	1.56e-10	K01940	argG, ASS1; argininosuccinate synthase [EC:6.3.4.5]	Argininosuccinate synthase
PP_1089	AAN66714	132.193	-0.286028	0.42852	-0.667478	0.504467	0.60536		NA	conserved protein of unknown function
PP_1090	AAN66715	752.777	0.535173	0.287166	1.86363	0.062373	0.11193	K07690	evgA, bvgA; two-component system, NarL family, response regulator EvgA	putative Virulence factors positive transcription regulator BvgA
PP_1091	AAN66716	235.756	0.66203	0.451781	1.46538	0.142818	0.220354		NA	conserved protein of unknown function
PP_1092	AAN66717	360.704	0.113004	0.31671	0.356804	0.721238	0.794604	K10773	NTHL1, nth; endonuclease III [EC:3.2.2.- 4.2.99.18]	DNA glycosylase/apyrimidinic (AP) lyase specific for damaged pyrimidinic sites
PP_1093	AAN66718	182.914	-0.946393	0.36198	-2.61449	0.00893597	0.0220672		NA	putative electron transport complex protein
PP_1094	AAN66719	339.417	-1.74555	0.393832	-4.43221	9.33e-06	5.82e-05	K03612	rnfG; H+/Na+-translocating ferredoxin:NAD+ oxidoreductase subunit G	putative electron transport complex protein
PP_1095	AAN66720	463.379	-1.65647	0.301478	-5.49449	3.92e-08	4.25e-07	K03614	rnfD; H+/Na+-translocating ferredoxin:NAD+ oxidoreductase subunit D [EC:7.1.1.11 7.2.1.2]	putative electron transport complex protein
PP_1096	AAN66721	231.05	-1.37047	0.334693	-4.09471	4.23e-05	0.000218171	K03617	rnfA; H+/Na+-translocating ferredoxin:NAD+ oxidoreductase subunit A	putative electron transport complex protein
PP_1097	AAN66722	2735.98	1.59458	0.325197	4.90343	9.42e-07	7.4e-06	K01874	MARS, metG; methionyl-tRNA synthetase [EC:6.1.1.10]	Methionine--tRNA ligase
PP_1098	AAN66723	871.362	1.68273	0.284086	5.9233	3.16e-09	4.28e-08	K03593	mrp, NUBPL; ATP-binding protein involved in chromosome partitioning	ATP-dependent Fe-S cluster transferase
PP_1099	AAN66724	0	NA	NA	NA	NA	NA	K03704	cspA; cold shock protein	Cold shock protein CapB
PP_1100	AAN66725	484.547	0.948762	0.271282	3.49732	0.000469954	0.00174558	K01494	dcd; dCTP deaminase [EC:3.5.4.13]	Deoxycytidine triphosphate deaminase
PP_1101	AAN66726	246.281	0.0861776	0.489048	0.176215	0.860125	0.89816		NA	conserved protein of unknown function
PP_1102	AAN66727	492.808	-0.645883	0.378514	-1.70637	0.0879398	0.148237	K06953	K06953; uncharacterized protein	conserved protein of unknown function
PP_1103	AAN66728	784.922	-1.65267	0.427212	-3.8685	0.000109508	0.000498357	K03724	lhr; ATP-dependent helicase Lhr and Lhr-like helicase [EC:3.6.4.13 5.6.2.4]	ATP-dependent helicase, DEAD box family
PP_1104	AAN66729	1269.61	0.605392	0.215817	2.80512	0.00502977	0.0134994	K06987	K06987; uncharacterized protein	AotO-related protein
PP_1105	AAN66730	294.867	-0.864654	0.561311	-1.54042	NA	NA	K10747	LIG1; DNA ligase 1 [EC:6.5.1.1 6.5.1.6 6.5.1.7]	putative DNA ligase, ATP-dependent
PP_1106	AAN66731	290.459	-1.00669	0.529972	-1.89952	0.0574963	0.104924	K07577	K07577; putative mRNA 3-end processing factor	conserved protein of unknown function
PP_1108	AAN66733	1304.24	0.071592	0.537298	0.133244	0.894	0.921639	K07116	pvdQ, quiP; acyl-homoserine-lactone acylase [EC:3.5.1.97]	Acyl-homoserine lactone acylase QuiP
PP_1109	AAN66734	544.168	-0.00755997	0.338622	-0.0223257	0.982188	0.986316		NA	Transcriptional regulator, GntR family
PP_1110	AAN66735	1844.52	-0.747618	0.37949	-1.97006	0.0488314	0.091665	K00640	cysE; serine O-acetyltransferase [EC:2.3.1.30]	serine acetyltransferase
PP_1111	AAN66736	3024.17	-0.160844	0.35233	-0.456516	0.648019	0.734831		NA	putative Synthetase
PP_1112	AAN66737	1613.24	0.24383	0.353891	0.688999	0.490824	0.592608		NA	conserved membrane protein of unknown function
PP_1113	AAN66738	1531.85	-0.0235252	0.262465	-0.0896316	0.92858	0.946888	K01738	cysK; cysteine synthase [EC:2.5.1.47]	Pyridoxal-phosphate dependent enzyme family protein
PP_1114	AAN66739	755.208	-0.282308	0.297364	-0.949369	0.342433	0.445301		NA	SEC-C domain protein
PP_1115	AAN66740	1774.34	-0.75643	0.355261	-2.12922	0.0332359	0.0667098		NA	putative Lipoprotein
PP_1116	AAN66741	141.057	0.805651	0.392132	2.05454	0.0399234	0.0779207		NA	Site-specific recombinase, resolvase family
PP_1117	AAN66742	84.7093	-0.646463	0.463787	-1.39388	0.163354	0.244565		NA	conserved protein of unknown function
PP_1118	AAN66743	4018.39	-0.497438	0.366715	-1.35647	0.174949	0.258338		NA	Recombinase-related protein
PP_1119	AAN66744	1707.93	-1.41083	0.276336	-5.10548	3.3e-07	2.91e-06	K09858	K09858; SEC-C motif domain protein	conserved protein of unknown function
PP_1120	AAN66745	1490.22	-0.993686	0.331464	-2.99787	0.0027187	0.00800336		NA	conserved protein of unknown function
PP_1121	AAN66746	18785.8	-0.705839	0.285122	-2.47557	0.0133024	0.0308768		NA	OmpA family protein
PP_1122	AAN66747	6226.04	-0.719394	0.285488	-2.51987	0.0117397	0.0278729		NA	OmpA family protein
PP_1123	AAN66748	862.28	-0.220935	0.294534	-0.750117	0.453184	0.554701		NA	conserved protein of unknown function
PP_1124	AAN66749	298.14	1.24914	0.259461	4.81437	1.48e-06	1.09e-05		NA	conserved membrane protein of unknown function
PP_1125	AAN66750	1118.99	1.48555	0.456445	3.2546	0.00113553	0.00377274	K03722	dinG; ATP-dependent DNA helicase DinG [EC:5.6.2.3]	putative Helicase
PP_1126	AAN66751	2053.05	0.24517	0.227287	1.07868	0.280731	0.380157		NA	putative Hydrolase
PP_1127	AAN66752	1041.46	-0.585348	0.256285	-2.28397	0.0223734	0.0480479		NA	Carboxylesterase
PP_1128	AAN66753	2540.55	1.13851	0.223747	5.08837	3.61e-07	3.14e-06		NA	OmpA family protein
PP_1129	AAN66754	2612.95	0.201636	0.271066	0.743862	0.45696	0.558337	K00275	pdxH, PNPO; pyridoxamine 5'-phosphate oxidase [EC:1.4.3.5]	Pyridoxine/pyridoxamine 5'-phosphate oxidase
PP_1130	AAN66755	271.374	0.387784	0.324648	1.19447	0.232293	0.325651		NA	conserved protein of unknown function
PP_1131	AAN66756	1075.58	0.864074	0.236243	3.65757	0.00025462	0.00102331	K06077	slyB; outer membrane lipoprotein SlyB	outer membrane lipoprotein
PP_1132	AAN66757	451.285	0.166465	0.251224	0.662616	0.507576	0.608561	K03313	nhaA; Na+:H+ antiporter, NhaA family	Na(+)/H(+) antiporter NhaA 1
PP_1133	AAN66758	137.087	-0.0852432	0.302041	-0.282224	0.777772	0.836639	K07486	K07486; transposase	transposase
PP_1134	AAN66759	2029.47	1.33633	0.207878	6.42841	1.29e-10	2.3e-09	K07137	K07137; uncharacterized protein	conserved protein of unknown function
PP_1135	AAN66760	503.554	1.00929	0.373508	2.70218	0.00688867	0.0175631		NA	conserved exported protein of unknown function
PP_1136	AAN66761	449.986	-0.252767	0.320865	-0.787767	0.430833	0.532564		NA	conserved protein of unknown function
PP_1137	AAN66762	2202.64	-1.41294	0.324196	-4.35828	1.31e-05	7.85e-05	K01996	livF; branched-chain amino acid transport system ATP-binding protein	high-affinity branched-chain amino acid transporter, ATP binding
PP_1138	AAN66763	2329.19	-1.2205	0.325551	-3.74903	0.000177521	0.000746158	K01995	livG; branched-chain amino acid transport system ATP-binding protein	branched chain amino acid transporter - ATP binding subunit
PP_1139	AAN66764	1814.33	-0.782436	0.359948	-2.17375	0.0297241	0.0609321	K01998	livM; branched-chain amino acid transport system permease protein	branched chain amino acid transporter - permease subunit
PP_1140	AAN66765	1809.41	-0.746628	0.394261	-1.89374	0.0582591	0.106034	K01997	livH; branched-chain amino acid transport system permease protein	branched chain amino acid transporter - permease subunit
PP_1141	AAN66766	21925.2	-1.36251	0.41564	-3.2781	0.00104509	0.00352765	K01999	livK; branched-chain amino acid transport system substrate-binding protein	branched-chain amino acids ABC transporter - periplasmic leucine binding subunit
PP_1142	AAN66767	644.781	-1.60689	0.427424	-3.75947	0.000170275	0.000723441		NA	conserved protein of unknown function
PP_1143	AAN66768	1530.33	-0.60529	0.335081	-1.8064	0.0708559	0.124062	K00020	HIBADH, mmsB; 3-hydroxyisobutyrate dehydrogenase [EC:1.1.1.31]	3-hydroxyisobutyrate dehydrogenase family protein
PP_1144	AAN66769	8489.78	-1.11716	0.279558	-3.99616	6.44e-05	0.00031613	K21023	mucR; diguanylate cyclase [EC:2.7.7.65]	conserved membrane protein of unknown function
PP_1145	AAN66770	4366.39	0.388182	0.194652	1.99423	0.0461269	0.0874838	K03580	hepA; ATP-dependent helicase HepA [EC:5.6.2.-]	RNA polymerase-associated protein RapA
PP_1146	AAN66771	3645.04	-1.57786	0.285925	-5.51846	3.42e-08	3.79e-07		NA	conserved exported protein of unknown function
PP_1147	AAN66772	1333.06	-1.1092	0.30973	-3.58119	0.000342029	0.00132899		NA	conserved protein of unknown function
PP_1148	AAN66773	485.081	-0.316266	0.314574	-1.00538	0.314714	0.416139		NA	conserved protein of unknown function
PP_1149	AAN66774	0	NA	NA	NA	NA	NA		NA	putative protein of unknown function
PP_1150	AAN66775	885.689	-1.01499	0.441999	-2.29637	0.021655	0.0466872		NA	putative Membrane protein
PP_1151	AAN66776	0	NA	NA	NA	NA	NA		NA	conserved protein of unknown function
PP_1152	AAN66777	354.788	-0.981273	0.369001	-2.65927	0.00783098	0.0196202		NA	putative membrane fusion efflux protein
PP_1153	AAN66778	1051.59	-1.30306	0.376978	-3.45659	0.000547066	0.0020013		NA	putative lipoprotein
PP_1154	AAN66779	11374.5	-2.32784	0.347618	-6.69654	2.13e-11	4.41e-10		NA	Sensory box protein
PP_1155	AAN66780	1317.06	-0.284764	0.375093	-0.759183	0.447743	0.549762	K18968	adrA; diguanylate cyclase [EC:2.7.7.65]	YaiC/YhcK/ArdA family protein
PP_1156	AAN66781	416.241	-0.265997	0.31626	-0.84107	0.400309	0.503148	K21990	yfdC; formate-nitrite transporter family protein	putative inner membrane protein
PP_1157	AAN66782	2321.61	2.49172	0.235729	10.5703	4.09e-26	5.24e-24	K01652	E2.2.1.6L, ilvB, ilvG, ilvI; acetolactate synthase I/II/III large subunit [EC:2.2.1.6]	Acetolactate synthase
PP_1159	AAN66783	97.3121	-0.365885	0.412924	-0.886083	0.375573	0.478777		NA	conserved membrane protein of unknown function
PP_1160	AAN66784	310.939	-0.840767	0.299303	-2.80908	0.00496831	0.0133475	K01424	E3.5.1.1, ansA, ansB; L-asparaginase [EC:3.5.1.1]	Asparaginase family protein
PP_1161	AAN66785	562.137	1.581	0.283046	5.58566	2.33e-08	2.65e-07	K07039	K07039; uncharacterized protein	putative Lipoprotein
PP_1162	AAN66786	690.902	-0.727171	0.260481	-2.79164	0.00524409	0.0139859	K00799	GST, gst; glutathione S-transferase [EC:2.5.1.18]	Protein GstA
PP_1163	AAN66787	593.511	-1.12364	0.371416	-3.02529	0.00248398	0.00741555	K07006	K07006; uncharacterized protein	Oxidoreductase, FAD-binding
PP_1164	AAN66788	390.366	-0.686495	0.417965	-1.64247	0.100493	0.16599		NA	Transcriptional regulator, LysR family
PP_1165	AAN66789	183.571	-0.681228	0.312616	-2.17912	0.0293229	0.060312	K01785	galM, GALM; aldose 1-epimerase [EC:5.1.3.3]	conserved protein of unknown function
PP_1166	AAN66790	235.308	-2.75385	0.743225	-3.70527	NA	NA		NA	putative permease of the drug/metabolite transporter (DMT) superfamily
PP_1167	AAN66791	200.378	-0.829991	0.364329	-2.27814	0.0227185	0.0487129		NA	putative TRAP dicarboxylate transporter, DctM subunit
PP_1168	AAN66792	64.341	-1.41099	0.671982	-2.09974	NA	NA		NA	putative TRAP dicarboxylate transporter, DctQ subunit
PP_1169	AAN66793	261.785	-0.433743	0.51907	-0.835615	0.403371	0.506008		NA	TRAP dicarboxylate transporter, DctP subunit
PP_1170	AAN66794	400.255	-0.53241	0.45621	-1.16703	0.243198	0.337557		NA	Gluconolactonase
PP_1171	AAN66795	414.932	-0.0949641	0.497549	-0.190864	0.848632	0.890051	K18981	udh; uronate dehydrogenase [EC:1.1.1.203]	uronate dehydrogenase
PP_1173	AAN66797	247.692	-0.456469	0.711826	-0.641265	0.521351	0.621689		NA	porin-like protein
PP_1174	AAN66798	103.906	-0.169633	0.371349	-0.456802	0.647813	0.734749		NA	conserved protein of unknown function
PP_1176	AAN66800	39.1266	-0.95014	0.722258	-1.31551	NA	NA		NA	conserved protein of unknown function
PP_1177	AAN66801	1491.74	1.18223	0.245759	4.81053	1.51e-06	1.1e-05	K00526	E1.17.4.1B, nrdB, nrdF; ribonucleoside-diphosphate reductase beta chain [EC:1.17.4.1]	Ribonucleoside-diphosphate reductase subunit beta
PP_1178	AAN66802	60.089	0.141154	0.471208	0.299558	0.764514	0.826234		NA	conserved protein of unknown function
PP_1179	AAN66803	5508.94	1.65218	0.401305	4.11701	3.84e-05	0.000202859	K00525	E1.17.4.1A, nrdA, nrdE; ribonucleoside-diphosphate reductase alpha chain [EC:1.17.4.1]	Ribonucleoside-diphosphate reductase subunit alpha
PP_1180	AAN66804	149.084	1.66895	0.491959	3.39246	0.000692681	0.0024588		NA	conserved protein of unknown function
PP_1181	AAN66805	333.309	-1.25301	0.298706	-4.19481	2.73e-05	0.000150412	K07661	rstA; two-component system, OmpR family, response regulator RstA	DNA-binding response regulator
PP_1182	AAN66806	583.516	-1.87357	0.383798	-4.88167	1.05e-06	8.13e-06	K07639	rstB; two-component system, OmpR family, sensor histidine kinase RstB [EC:2.7.13.3]	Sensor histidine kinase
PP_1183	AAN66807	1421.59	-1.05785	0.272727	-3.8788	0.000104974	0.000481304	K02362	entD; enterobactin synthetase component D [EC:6.3.2.14 2.7.8.-]	putative Siderophore biosynthesis protein
PP_1184	AAN66808	4935.46	-1.31637	0.28815	-4.56834	4.92e-06	3.24e-05		NA	Dienelactone hydrolase family protein
PP_1185	AAN66809	271.413	1.40666	0.821932	1.71141	0.0870054	0.146977		NA	Outer membrane protein H1
PP_1186	AAN66810	570.3	0.301635	0.380857	0.79199	0.428366	0.53023	K07660	phoP; two-component system, OmpR family, response regulator PhoP	two component system DNA-binding transcriptional dual regulator
PP_1187	AAN66811	403.022	-0.650339	0.411941	-1.57872	0.1144	0.184515	K07637	phoQ; two-component system, OmpR family, sensor histidine kinase PhoQ [EC:2.7.13.3]	sensor protein
PP_1188	AAN66812	985.435	-1.89596	0.415792	-4.55986	5.12e-06	3.36e-05	K11103	dctA; aerobic C4-dicarboxylate transport protein	C4-dicarboxylate transport protein
PP_1189	AAN66813	383.188	-0.146706	0.431936	-0.339648	0.734122	0.803329	K22900	TRMO, trmO; tRNA (adenine37-N6)-methyltransferase [EC:2.1.1.-]	conserved hypothetical protein
PP_1190	AAN66814	532.186	0.593242	0.386068	1.53662	0.124385	0.197395		NA	conserved protein of unknown function
PP_1191	AAN66815	1593.78	-0.473407	0.297035	-1.59378	0.110986	0.179973	K06182	rluF; 23S rRNA pseudouridine2604 synthase [EC:5.4.99.21]	S4 domain protein
PP_1192	AAN66816	2563.28	-2.02758	0.300471	-6.748	1.5e-11	3.21e-10	K03827	yjaB; putative acetyltransferase [EC:2.3.1.-]	Acetyltransferase, GNAT family
PP_1193	AAN66817	323.4	-1.31645	0.448356	-2.93617	0.00332293	0.00943871		NA	conserved membrane protein of unknown function
PP_1194	AAN66818	359.648	-0.998335	0.252503	-3.95376	7.69e-05	0.000365848		NA	conserved protein of unknown function
PP_1195	AAN66819	1502.59	-2.05666	0.310086	-6.63256	3.3e-11	6.53e-10		NA	conserved exported protein of unknown function
PP_1196	AAN66820	2538.55	-0.421754	0.277588	-1.51935	0.128674	0.202681		NA	conserved exported protein of unknown function
PP_1197	AAN66821	1016.78	0.976657	0.295039	3.31026	0.000932092	0.00318533	K14441	rimO; ribosomal protein S12 methylthiotransferase [EC:2.8.4.4]	ribosomal protein S12 methylthiotransferase
PP_1198	AAN66822	672.707	-0.314251	0.333864	-0.941253	0.346575	0.449731	K07726	K07726; putative transcriptional regulator	transcriptional regulator, Cro/CI family (higA antitoxin like)
PP_1199	AAN66823	317.36	0.168007	0.331395	0.506969	0.612176	0.702416		NA	toxin-antitoxin system, higB toxin like
PP_1200	AAN66824	1399.05	-0.0758225	0.283654	-0.267306	0.789234	0.84564	K03549	kup; KUP system potassium uptake protein	Probable potassium transport system protein kup
PP_1201	AAN66825	1367.49	-0.12949	0.298605	-0.433651	0.664542	0.748477		NA	conserved exported protein of unknown function
PP_1202	AAN66826	2346.04	-0.819831	0.30014	-2.7315	0.00630471	0.0162475	K14205	mprF, fmtC; phosphatidylglycerol lysyltransferase [EC:2.3.2.3]	putative enzyme involved in modification of phospholipids
PP_1203	AAN66827	496.779	-0.0130667	0.244884	-0.0533587	0.957446	0.967647	K02346	dinB; DNA polymerase IV [EC:2.7.7.7]	DNA polymerase IV
PP_1204	AAN66828	750.748	1.52607	0.408486	3.73592	0.000187032	0.000778995		NA	putative Lipoprotein
PP_1205	AAN66829	3162.66	1.853	0.339775	5.45361	4.94e-08	5.2e-07	K01881	PARS, proS; prolyl-tRNA synthetase [EC:6.1.1.15]	Proline--tRNA ligase
PP_1206	AAN66830	59713.8	1.00504	0.524349	1.91675	0.05527	0.101331		NA	basic-amino-acid specific porin OprD
PP_1207	AAN66831	453.454	1.9343	0.253782	7.62189	2.5e-14	8.65e-13		NA	conserved protein of unknown function
PP_1208	AAN66832	257.641	1.14284	0.35415	3.22698	0.00125102	0.00410198	K03745	slyX; SlyX protein	conserved protein of unknown function, SlyX family
PP_1209	AAN66833	1634.48	-0.500111	0.259506	-1.92717	0.053959	0.0993582	K03704	cspA; cold shock protein	cold-shock protein
PP_1210	AAN66834	8603.33	0.795492	0.329236	2.41618	0.0156845	0.0354653	K04047	dps; starvation-inducible DNA-binding protein	DNA-binding stress protein
PP_1211	AAN66835	967.482	1.8104	0.41185	4.39578	1.1e-05	6.77e-05		NA	conserved protein of unknown function
PP_1212	AAN66836	332.031	2.4027	0.382153	6.28728	3.23e-10	5.26e-09		NA	conserved protein of unknown function
PP_1213	AAN66837	4933.65	2.56534	0.414938	6.18246	6.31e-10	9.59e-09	K01876	DARS2, aspS; aspartyl-tRNA synthetase [EC:6.1.1.12]	Aspartate--tRNA ligase
PP_1214	AAN66838	1058.79	1.03271	0.522208	1.97759	0.0479752	0.090397		NA	putative transcriptional regulatory protein
PP_1215	AAN66839	336.34	-0.328618	0.419083	-0.784135	0.432961	0.534714	K01159	ruvC; crossover junction endodeoxyribonuclease RuvC [EC:3.1.21.10]	Crossover junction endodeoxyribonuclease RuvC
PP_1216	AAN66840	701.399	0.984654	0.220234	4.47095	7.79e-06	4.94e-05	K03550	ruvA; holliday junction DNA helicase RuvA	Holliday junction ATP-dependent DNA helicase RuvA
PP_1217	AAN66841	672.661	0.681117	0.36203	1.88138	0.0599201	0.108305	K03551	ruvB; holliday junction DNA helicase RuvB [EC:5.6.2.4]	Holliday junction ATP-dependent DNA helicase RuvB
PP_1218	AAN66842	405.604	1.55807	0.311166	5.00721	5.52e-07	4.6e-06	K01075	E3.1.2.23; 4-hydroxybenzoyl-CoA thioesterase [EC:3.1.2.23]	putative acyl-CoA thioesterase
PP_1219	AAN66843	666.463	1.67789	0.423814	3.95902	7.53e-05	0.000358499	K03562	tolQ; biopolymer transport protein TolQ	subunit of a proton-driven complex used for maintenance of outer membrane stability
PP_1220	AAN66844	289.951	1.56239	0.465682	3.35506	0.000793472	0.00276309	K03560	tolR; biopolymer transport protein TolR	subunit of a proton-driven complex used for maintenance of outer membrane stability
PP_1221	AAN66845	1190.88	0.658812	0.283151	2.32672	0.0199803	0.0435891	K03646	tolA; colicin import membrane protein	colicin S4 and filamentous phage transport system
PP_1222	AAN66846	2999.91	2.1836	0.420681	5.19063	2.1e-07	1.93e-06	K03641	tolB; TolB protein	component of the Tol biopolymer transport system
PP_1223	AAN66847	17932.8	3.72247	0.528639	7.04162	1.9e-12	4.77e-11	K03640	pal; peptidoglycan-associated lipoprotein	peptidoglycan-associated lipoprotein
PP_1224	AAN66848	1592.49	2.06759	0.423446	4.88277	1.05e-06	8.09e-06		NA	periplasmic subunit of the TolQRA transport system
PP_1225	AAN66849	115.614	1.65518	0.319194	5.1855	2.15e-07	1.97e-06	K10026	queE; 7-carboxy-7-deazaguanine synthase [EC:4.3.99.3]	7-carboxy-7-deazaguanine synthase
PP_1226	AAN66850	335.261	0.901067	0.326504	2.75974	0.00578477	0.0151706	K06920	queC; 7-cyano-7-deazaguanine synthase [EC:6.3.4.20]	pre-queuosine 0 synthase
PP_1227	AAN66851	275.875	1.25017	0.278982	4.4812	7.42e-06	4.74e-05		NA	putative Membrane protein
PP_1228	AAN66852	330.312	-1.773	0.696319	-2.54625	NA	NA	K03406	mcp; methyl-accepting chemotaxis protein	Methyl-accepting chemotaxis transducer
PP_1229	AAN66853	96.8761	0.260401	0.423656	0.614652	0.538785	0.637504	K14052	puuP; putrescine importer	putrescine permease
PP_1230	AAN66854	1951.13	1.01429	0.322357	3.14647	0.00165253	0.00520745		NA	conserved exported protein of unknown function
PP_1231	AAN66855	1123.46	0.445283	0.331368	1.34377	0.179022	0.262941	K03517	nadA; quinolinate synthase [EC:2.5.1.72]	quinolinate synthase [4Fe-4S] cluster subunit
PP_1232	AAN66856	3107.23	0.454187	0.293442	1.54779	0.121673	0.194042	K01423	bepA; beta-barrel assembly-enhancing protease [EC:3.4.-.-]	conserved exported protein of unknown function
PP_1233	AAN66857	71.1634	0.936963	0.505026	1.85528	0.0635569	0.113882	K04085	tusA, sirA; tRNA 2-thiouridine synthesizing protein A [EC:2.8.1.-]	sulfurtransferase
PP_1234	AAN66858	265.429	0.523	0.282874	1.84888	0.0644749	0.115288	K03548	perM; putative permease	putative permease
PP_1235	AAN66859	422.112	1.35939	0.378647	3.59013	0.000330514	0.00128697	K03564	BCP, PRXQ, DOT5; thioredoxin-dependent peroxiredoxin [EC:1.11.1.24]	AhpC/TSA family protein
PP_1236	AAN66860	602.415	0.415713	0.323486	1.2851	0.198756	0.286361	K03567	gcvR; glycine cleavage system transcriptional repressor	putative Glycine cleavage system transcriptional repressor
PP_1237	AAN66861	808.747	2.6089	0.298262	8.74701	2.19e-18	1.28e-16	K01714	dapA; 4-hydroxy-tetrahydrodipicolinate synthase [EC:4.3.3.7]	4-hydroxy-tetrahydrodipicolinate synthase
PP_1238	AAN66862	1822.8	1.23696	0.378161	3.271	0.00107168	0.00360856	K07287	bamC; outer membrane protein assembly factor BamC	putative Lipoprotein
PP_1239	AAN66863	1069.93	0.0795851	0.412983	0.192708	0.847188	0.889224		NA	Metallo-beta-lactamase family protein
PP_1240	AAN66864	4035.93	-0.130104	0.430021	-0.302552	0.762231	0.824739	K01923	purC; phosphoribosylaminoimidazole-succinocarboxamide synthase [EC:6.3.2.6]	Phosphoribosylaminoimidazole-succinocarboxamide synthase
PP_1241	AAN66865	55.9707	0.028475	0.356744	0.0798193	0.936381	0.952619		NA	conserved protein of unknown function
PP_1242	AAN66866	28.5682	1.16886	0.604182	1.93461	0.053038	0.0979911		NA	conserved protein of unknown function
PP_1244	AAN66868	19.4807	-0.156477	0.543677	-0.287813	0.77349	0.833315		NA	conserved protein of unknown function
PP_1245	AAN66869	786.557	3.08146	0.354203	8.6997	3.33e-18	1.93e-16		NA	conserved exported protein of unknown function
PP_1246	AAN66870	2114.1	1.48636	0.481194	3.08889	0.00200905	0.00617186		NA	conserved exported protein of unknown function
PP_1248	AAN66872	980.954	-0.519142	0.31484	-1.64891	0.0991663	0.164045	K11250	leuE; leucine efflux protein	Transporter, LysE family
PP_1249	AAN66873	213.853	1.43457	0.478722	2.99666	0.00272951	0.00802661		NA	conserved protein of unknown function, DUF4223 family
PP_1250	AAN66874	3282.1	-1.74501	0.309022	-5.6469	1.63e-08	1.95e-07	K00986	ltrA; RNA-directed DNA polymerase [EC:2.7.7.49]	Group II intron-encoding maturase
PP_1251	AAN66875	2235.58	1.95521	0.343443	5.69297	1.25e-08	1.52e-07	K00116	mqo; malate dehydrogenase (quinone) [EC:1.1.5.4]	malate:quinone oxidoreductase
PP_1252	AAN66876	2327.04	-1.59693	0.319549	-4.99744	5.81e-07	4.8e-06	K00986	ltrA; RNA-directed DNA polymerase [EC:2.7.7.49]	Group II intron-encoding maturase
PP_1253	AAN66877	236.918	-0.525048	0.277965	-1.8889	0.0589056	0.106999		NA	Transcriptional regulator, ArsR family
PP_1254	AAN66878	370.647	-1.32551	0.392598	-3.37626	0.000734779	0.00259151		NA	XenA
PP_1255	AAN66879	188.846	-2.4764	0.624272	-3.96685	NA	NA	K21060	lhpB; D-hydroxyproline dehydrogenase [EC:1.5.99.-]	putative cis-4-hydroxy-D-proline oxidase
PP_1256	AAN66880	335.449	-2.64068	0.663161	-3.98196	NA	NA	K13877	aldH; 2,5-dioxopentanoate dehydrogenase [EC:1.2.1.26]	putative alpha-ketoglutarate semialdehyde dehydrogenase
PP_1257	AAN66881	280.847	-2.96379	0.568429	-5.214	1.85e-07	1.74e-06	K21062	lhpC; 1-pyrroline-4-hydroxy-2-carboxylate deaminase [EC:3.5.4.22]	putative 1-pyrroline-4-hydroxy-2-carboxylate deaminase
PP_1258	AAN66882	178.653	-3.05847	0.710575	-4.30422	1.68e-05	9.75e-05	K12658	lhpA; 4-hydroxyproline epimerase [EC:5.1.1.8]	4-hydroxyproline epimerase
PP_1259	AAN66883	152.545	-2.41797	0.62682	-3.85752	0.000114541	0.000516139		NA	Aspartate-proton symporter
PP_1260	AAN66884	140.45	0.0203377	0.324482	0.0626773	0.950023	0.962798	K07486	K07486; transposase	transposase
PP_1261	AAN66885	1788.13	-0.00454524	0.241472	-0.018823	0.984982	0.988215	K00090	ghrB; glyoxylate/hydroxypyruvate/2-ketogluconate reductase [EC:1.1.1.79 1.1.1.81 1.1.1.215]	2-ketoaldonate reductase / hydroxypyruvate/glyoxylate reductase
PP_1262	AAN66886	564.865	0.490225	0.291549	1.68145	0.0926755	0.154938		NA	LysR family transcriptional regulator
PP_1263	AAN66887	290.416	-1.60144	0.678094	-2.36167	0.0181927	0.040167		NA	putative Fusaric acid resistance protein
PP_1264	AAN66888	340.423	-2.44691	0.728804	-3.35743	0.000786715	0.00274303		NA	putative Fusaric acid resistance protein
PP_1265	AAN66889	4.12428	-0.66629	0.987235	-0.674905	0.499736	0.600863		NA	conserved protein of unknown function
PP_1266	AAN66890	80.9602	0.374445	0.388542	0.963718	0.335187	0.437741		NA	putative Fusaric acid resistance protein
PP_1267	AAN66891	215.515	-0.0472232	0.287632	-0.164179	0.86959	0.904659	K19155	yhaV; toxin YhaV [EC:3.1.-.-]	toxin endoribonuclease of toxin antitoxin system SohB(PrlF)-YhaV
PP_1268	AAN66892	200.242	-0.076071	0.398578	-0.190856	0.848638	0.890051	K19156	prlF, sohA; antitoxin PrlF	putative HtrA suppressor protein sohA
PP_1269	AAN66893	94.7372	-1.38657	0.555061	-2.49804	0.0124881	0.0293629		NA	Universal stress protein family
PP_1270	AAN66894	382.893	-0.23661	0.371722	-0.636524	0.524435	0.62442		NA	Transcriptional regulator, LysR family
PP_1271	AAN66895	289.54	-2.0302	0.695289	-2.91994	NA	NA	K03446	emrB; MFS transporter, DHA2 family, multidrug resistance protein	putative Multidrug efflux MFS transporter
PP_1272	AAN66896	223.507	-2.22703	0.713509	-3.12124	0.00180091	0.00561076	K03543	emrA; membrane fusion protein, multidrug efflux system	putative Multidrug efflux MFS membrane fusion protein
PP_1273	AAN66897	307.888	-1.39628	0.590064	-2.36631	NA	NA		NA	putative Multidrug efflux MFS outer membrane protein
PP_1274	AAN66898	725.911	-1.12171	0.314518	-3.56645	0.000361852	0.00139419		NA	Oxidoreductase, short-chain dehydrogenase/reductase family
PP_1275	AAN66899	345.323	-1.28791	0.324878	-3.96429	7.36e-05	0.000353427		NA	conserved protein of unknown function
PP_1276	AAN66900	53.7082	-0.552223	0.531905	-1.0382	0.299177	0.399493		NA	conserved protein of unknown function
PP_1277	AAN66901	370.67	0.115896	0.316931	0.365684	0.714601	0.789822	K16011	algA, xanB, rfbA, wbpW, pslB; mannose-1-phosphate guanylyltransferase / mannose-6-phosphate isomerase [EC:2.7.7.13 5.3.1.8]	mannose-6-phosphate isomerase/mannose-1-phosphate guanylyltransferase
PP_1278	AAN66902	118.914	-0.632693	0.563285	-1.12322	0.261344	0.358121	K19296	algF; alginate O-acetyltransferase complex protein AlgF	Alginate biosynthesis protein AlgF
PP_1279	AAN66903	115.705	-1.85118	0.660237	-2.80381	0.00505034	0.013548	K19295	algJ; alginate O-acetyltransferase complex protein AlgJ	Probable alginate O-acetylase AlgJ
PP_1280	AAN66904	96.2382	-1.51367	0.53016	-2.85512	0.00430207	0.0117878	K19294	algI; alginate O-acetyltransferase complex protein AlgI	Probable alginate O-acetylase AlgI
PP_1281	AAN66905	190.921	-1.08583	0.465453	-2.33285	0.019656	0.0429498	K01729	algL; poly(beta-D-mannuronate) lyase [EC:4.2.2.3]	Alginate lyase
PP_1282	AAN66906	108.666	-0.709877	0.48215	-1.47232	0.140936	0.218185	K19293	algX; alginate biosynthesis protein AlgX	Alginate biosynthesis protein AlgX
PP_1283	AAN66907	113.223	-0.275153	0.462435	-0.595008	0.551838	0.649457	K01795	algG; mannuronan 5-epimerase [EC:5.1.3.37]	poly(beta-D-mannuronate) C5 epimerase
PP_1284	AAN66908	166.82	-2.16415	0.720211	-3.00488	0.00265683	0.00783967	K16081	algE; alginate production protein	Alginate production protein AlgE
PP_1285	AAN66909	259.294	-3.12603	0.76479	-4.08743	4.36e-05	0.000223937	K19292	algK; alginate biosynthesis protein AlgK	Alginate biosynthesis protein AlgK
PP_1286	AAN66910	97.4182	-0.927772	0.590474	-1.57123	0.116129	0.18677	K19291	alg44; mannuronan synthase [EC:2.4.1.33]	Alginate biosynthesis protein Alg44
PP_1287	AAN66911	102.595	-0.63964	0.481274	-1.32906	0.18383	0.268498	K19290	alg8; mannuronan synthase [EC:2.4.1.33]	Glycosyltransferase alg8
PP_1288	AAN66912	155.713	0.97228	0.50206	1.93658	0.0527967	0.0976428	K00066	algD; GDP-mannose 6-dehydrogenase [EC:1.1.1.132]	GDP-mannose 6-dehydrogenase
PP_1289	AAN66913	417.545	1.79468	0.296669	6.04946	1.45e-09	2.08e-08	K09861	K09861; uncharacterized protein	conserved protein of unknown function, DUF328 family
PP_1290	AAN66914	1093.22	-0.0466255	0.24308	-0.191811	0.84789	0.889775		NA	polysaccharide deacetylase family protein
PP_1291	AAN66915	117645	-1.47056	0.30969	-4.7485	2.05e-06	1.46e-05	K07175	phoH2; PhoH-like ATPase	PhoH family protein
PP_1292	AAN66916	982.996	-0.859388	0.272477	-3.15398	0.00161057	0.00510448	K03637	moaC, CNX3; cyclic pyranopterin monophosphate synthase [EC:4.6.1.17]	Cyclic pyranopterin monophosphate synthase accessory protein
PP_1293	AAN66917	61.4865	-0.643392	0.32846	-1.95881	0.0501345	0.0936638	K03636	moaD, cysO; sulfur-carrier protein	molybdopterin synthase small subunit
PP_1294	AAN66918	213.973	-0.560726	0.292673	-1.91588	0.0553803	0.1015	K03635	MOCS2B, moaE; molybdopterin synthase catalytic subunit [EC:2.8.1.12]	molybdopterin synthase large subunit
PP_1295	AAN66919	1889.56	0.776172	0.203729	3.80982	0.000139067	0.000609192	K03732	rhlB; ATP-dependent RNA helicase RhlB [EC:3.6.4.13]	ATP-dependent RNA helicase RhlB
PP_1296	AAN66920	424.798	0.648661	0.229878	2.82176	0.0047761	0.0129067	K06999	K06999; phospholipase/carboxylesterase	Carboxylesterase 2
PP_1297	AAN66921	17077.3	-3.34048	0.49327	-6.77211	1.27e-11	2.77e-10	K09969	aapJ, bztA; general L-amino acid transport system substrate-binding protein	putative amino-acid ABC transporter-binding protein YhdW
PP_1298	AAN66922	2530.63	-3.2374	0.564327	-5.73675	9.65e-09	1.22e-07	K09970	aapQ, bztB; general L-amino acid transport system permease protein	putative amino acid ABC transporter - permease subunit
PP_1299	AAN66923	1209.08	-2.80974	0.445258	-6.31035	2.78e-10	4.66e-09	K09971	aapM, bztC; general L-amino acid transport system permease protein	putative amino acid ABC transporter - membrane subunit
PP_1300	AAN66924	3292.19	-2.86605	0.487184	-5.88289	4.03e-09	5.36e-08	K09972	aapP, bztD; general L-amino acid transport system ATP-binding protein [EC:7.4.2.1]	putative amino acid ABC transporter - ATP-binding subunit
PP_1301	AAN66925	666.946	0.741769	0.242534	3.05842	0.00222508	0.00673398	K04691	hhoB, degS; serine protease DegS [EC:3.4.21.-]	quality control serine endoprotease DegS
PP_1302	AAN66926	530.069	0.0978889	0.249291	0.392669	0.694564	0.772955		NA	putative metal-binding hydrolase-oxidase enzyme
PP_1303	AAN66927	2872.46	3.33287	0.487332	6.839	7.97e-12	1.83e-10	K00957	cysD; sulfate adenylyltransferase subunit 2 [EC:2.7.7.4]	Sulfate adenylyltransferase subunit 2
PP_1304	AAN66928	3185.27	2.53606	0.350897	7.22737	4.92e-13	1.35e-11	K00955	cysNC; bifunctional enzyme CysN/CysC [EC:2.7.7.4 2.7.1.25]	sulfate adenylyltransferase subunit 1/adenylyl-sulfate kinase
PP_1305	AAN66929	568.01	-0.253147	0.406834	-0.622235	0.533788	0.632543		NA	Colicin-E7 immunity protein
PP_1306	AAN66930	313.684	0.618276	0.349352	1.76978	0.0767639	0.132608		NA	Pyocin S-type Killer domain protein
PP_1307	AAN66931	244.184	-0.337577	0.405705	-0.832074	0.405367	0.508061	K03719	lrp; Lrp/AsnC family transcriptional regulator, leucine-responsive regulatory protein	AsnC family transcriptional regulator
PP_1308	AAN66932	833.662	-1.23451	0.74076	-1.66655	0.095604	0.158868	K01761	E4.4.1.11; methionine-gamma-lyase [EC:4.4.1.11]	methionine gamma-lyase
PP_1309	AAN66933	730.327	-0.291435	0.354824	-0.821353	0.411445	0.513676	K09908	K09908; uncharacterized protein	conserved exported protein of unknown function
PP_1310	AAN66934	315.861	-0.259682	0.416255	-0.623852	0.532725	0.631556	K07018	K07018; uncharacterized protein	conserved hypothetical protein
PP_1311	AAN66935	1161.34	0.818314	0.301281	2.71612	0.00660524	0.0169269	K01867	WARS, trpS; tryptophanyl-tRNA synthetase [EC:6.1.1.2]	Tryptophan--tRNA ligase
PP_1312	AAN66936	496.98	1.39832	0.235105	5.94764	2.72e-09	3.75e-08	K06916	zapE; cell division protein ZapE	putative enzyme with nucleoside triphosphate hydrolase domain
PP_1313	AAN66937	1184.42	0.741374	0.39291	1.88688	0.0591767	0.107385		NA	Transcriptional regulator, AraC family
PP_1314	AAN66938	2663.65	0.732801	0.271201	2.70206	0.00689105	0.0175631		NA	putative NAD(P)-linked reductase
PP_1315	AAN66939	11581.8	0.175673	0.549021	0.319975	0.748988	0.814413	K02871	RP-L13, MRPL13, rplM; large subunit ribosomal protein L13	50S ribosomal protein L13
PP_1316	AAN66940	5318.14	0.26546	0.5648	0.470006	0.63835	0.726262	K02996	RP-S9, MRPS9, rpsI; small subunit ribosomal protein S9	30S ribosomal protein S9
PP_1317	AAN66941	5563.46	-0.501993	0.266382	-1.88448	0.0594995	0.107899	K00411	UQCRFS1, RIP1, petA; ubiquinol-cytochrome c reductase iron-sulfur subunit [EC:7.1.1.8]	Ubiquinol-cytochrome c reductase iron-sulfur subunit
PP_1318	AAN66942	6122.31	-0.352153	0.329702	-1.06809	0.285478	0.384787	K00412	CYTB, petB; ubiquinol-cytochrome c reductase cytochrome b subunit	Cytochrome b
PP_1319	AAN66943	4495.72	-0.158498	0.317012	-0.499974	0.617093	0.706166	K00413	CYC1, CYT1, petC; ubiquinol-cytochrome c reductase cytochrome c1 subunit	Ubiquinol--cytochrome c reductase, cytochrome c1
PP_1320	AAN66944	660.936	0.924306	0.319702	2.89115	0.00383838	0.0106285	K03599	sspA, mglA; stringent starvation protein A	stringent starvation protein A
PP_1321	AAN66945	392.627	0.751406	0.31637	2.37509	0.0175448	0.0389554	K03600	sspB; stringent starvation protein B	ClpXP protease specificity-enhancing factor
PP_1322	AAN66946	623.215	0.754488	0.41109	1.83534	0.0664557	0.118016		NA	putative Lipoprotein
PP_1323	AAN66947	401.643	1.41185	0.366401	3.8533	0.000116535	0.000523836	K03271	gmhA, lpcA; D-sedoheptulose 7-phosphate isomerase [EC:5.3.1.28]	factor modulating bacterial replication archosome assembly
PP_1324	AAN66948	204.281	0.772981	0.375003	2.06126	0.0392778	0.0768242	K07460	yraN; putative endonuclease	putative endonuclease distantly related to archaeal Holliday junction resolvase
PP_1325	AAN66949	1869.62	0.294779	0.398313	0.740068	0.459259	0.560649	K07121	K07121; uncharacterized protein	putative lipoprotein
PP_1326	AAN66950	904.405	0.180738	0.222416	0.812613	0.41644	0.518618	K07056	rsmI; 16S rRNA (cytidine1402-2'-O)-methyltransferase [EC:2.1.1.198]	16S rRNA 2'-O-ribose C1402 methyltransferase
PP_1328	AAN66951	2546.14	-0.784575	0.401493	-1.95414	0.0506841	0.0944982	K03925	mraZ; transcriptional regulator MraZ	Protein MraZ
PP_1329	AAN66952	2725.73	-0.553337	0.253247	-2.18497	0.0288912	0.0596247	K03438	mraW, rsmH; 16S rRNA (cytosine1402-N4)-methyltransferase [EC:2.1.1.199]	Ribosomal RNA small subunit methyltransferase H
PP_1330	AAN66953	372.376	-0.278456	0.316982	-0.87846	0.379694	0.482423	K03586	ftsL; cell division protein FtsL	Cell division protein FtsL
PP_1331	AAN66954	3081	-0.583149	0.288614	-2.02052	0.0433295	0.0832399	K03587	ftsI; cell division protein FtsI (penicillin-binding protein 3) [EC:3.4.16.4]	peptidoglycan DD transpeptidase
PP_1332	AAN66955	3828.92	-0.396053	0.271195	-1.4604	0.14418	0.22202	K01928	murE; UDP-N-acetylmuramoyl-L-alanyl-D-glutamate--2,6-diaminopimelate ligase [EC:6.3.2.13]	UDP-N-acetylmuramoyl-L-alanyl-D-glutamate--2,6-diaminopimelate ligase
PP_1333	AAN66956	3599.31	-0.256078	0.269224	-0.951169	0.341518	0.444603	K01929	murF; UDP-N-acetylmuramoyl-tripeptide--D-alanyl-D-alanine ligase [EC:6.3.2.10]	D-alanyl-D-alanine-adding enzyme
PP_1334	AAN66957	1518.19	0.111104	0.343602	0.32335	0.74643	0.812918	K01000	mraY; phospho-N-acetylmuramoyl-pentapeptide-transferase [EC:2.7.8.13]	Phospho-N-acetylmuramoyl-pentapeptide-transferase
PP_1335	AAN66958	3150.87	-0.280473	0.276064	-1.01597	0.309643	0.411014	K01925	murD; UDP-N-acetylmuramoylalanine--D-glutamate ligase [EC:6.3.2.9]	UDP-N-acetylmuramoylalanine--D-glutamate ligase
PP_1336	AAN66959	894.953	-0.0809423	0.34544	-0.234316	0.814739	0.865202	K03588	ftsW, spoVE; cell division protein FtsW	lipid II flippase
PP_1337	AAN66960	1592.8	-0.376009	0.291759	-1.28877	0.197479	0.284977	K02563	murG; UDP-N-acetylglucosamine--N-acetylmuramyl-(pentapeptide) pyrophosphoryl-undecaprenol N-acetylglucosamine transferase [EC:2.4.1.227]	UDP-N-acetylglucosamine--N-acetylmuramyl-(pentapeptide) pyrophosphoryl-undecaprenol N-acetylglucosamine transferase
PP_1338	AAN66961	4901.76	0.0630202	0.327059	0.192688	0.847204	0.889224	K01924	murC; UDP-N-acetylmuramate--alanine ligase [EC:6.3.2.8]	UDP-N-acetylmuramate--L-alanine ligase
PP_1339	AAN66962	3098.95	-0.10455	0.333809	-0.313202	0.754127	0.818042	K01921	ddl; D-alanine-D-alanine ligase [EC:6.3.2.4]	D-alanine--D-alanine ligase B
PP_1340	AAN66963	2168.99	-0.800656	0.233018	-3.43603	0.000590298	0.00213252	K03589	ftsQ; cell division protein FtsQ	Cell division protein FtsQ
PP_1341	AAN66964	4747.94	-0.49679	0.349303	-1.42223	0.154958	0.235195	K03590	ftsA; cell division protein FtsA	essential cell division protein FtsA
PP_1342	AAN66965	29716.6	-0.896993	0.35916	-2.49747	0.0125082	0.0293852	K03531	ftsZ; cell division protein FtsZ	Cell division protein FtsZ
PP_1343	AAN66966	12636	-0.19048	0.316088	-0.602619	0.546762	0.644863	K02535	lpxC; UDP-3-O-[3-hydroxymyristoyl] N-acetylglucosamine deacetylase [EC:3.5.1.108]	UDP-3-O-[3-hydroxymyristoyl] N-acetylglucosamine deacetylase
PP_1344	AAN66967	428.75	-0.365861	0.309612	-1.18167	0.237335	0.331342		NA	conserved protein of unknown function
PP_1345	AAN66968	6410.4	2.02949	0.44276	4.58374	4.57e-06	3.03e-05	K03070	secA; preprotein translocase subunit SecA [EC:7.4.2.8]	protein translocation complex, ATPase subunit SecA
PP_1346	AAN66969	1384.01	1.70607	0.408844	4.17291	3.01e-05	0.000163986	K00620	argJ; glutamate N-acetyltransferase / amino-acid N-acetyltransferase [EC:2.3.1.35 2.3.1.1]	Glutamate N-acetyltransferase/Amino-acid acetyltransferase
PP_1347	AAN66970	552.568	-0.148752	0.419224	-0.354827	0.722719	0.795439	K00799	GST, gst; glutathione S-transferase [EC:2.5.1.18]	Glutathione S-transferase family protein
PP_1348	AAN66971	805.717	0.088214	0.378492	0.233067	0.815709	0.865413	K03574	mutT, NUDT15, MTH2; 8-oxo-dGTP diphosphatase [EC:3.6.1.55]	putative MutT/nudix family protein/thiamine-phosphate pyrophosphorylase
PP_1349	AAN66972	824.78	-0.742842	0.308382	-2.40883	0.0160035	0.0360571	K00798	MMAB, pduO; cob(I)alamin adenosyltransferase [EC:2.5.1.17]	ATP:cob(I)alamin adenosyltransferase
PP_1350	AAN66973	1724.28	-1.47859	0.279917	-5.28226	1.28e-07	1.24e-06		NA	Sensory box histidine kinase/response regulator
PP_1351	AAN66974	496.301	-0.906666	0.30346	-2.98776	0.00281032	0.00823781	K00077	panE, apbA; 2-dehydropantoate 2-reductase [EC:1.1.1.169]	putative 2-dehydropantoate 2-reductase
PP_1352	AAN66975	1498.43	-0.0826869	0.445388	-0.185651	0.852718	0.893066	K09767	yajQ; cyclic-di-GMP-binding protein	UPF0234 protein PP_1352
PP_1353	AAN66976	735.009	0.442976	0.341205	1.29827	0.194194	0.281247	K03442	mscS; small conductance mechanosensitive channel	conserved membrane protein of unknown function
PP_1354	AAN66977	304.891	-0.164468	0.546064	-0.301189	0.763271	0.825376	K08160	mdfA, cmr; MFS transporter, DHA1 family, multidrug/chloramphenicol efflux transport protein	putative multidrug efflux MFS transporter
PP_1355	AAN66978	1037.58	-0.315192	0.267383	-1.1788	0.238477	0.332608	K08218	ampG; MFS transporter, PAT family, beta-lactamase induction signal transducer AmpG	Muropeptide permease AmpG
PP_1356	AAN66979	2439.61	-2.22231	0.291269	-7.62974	2.35e-14	8.24e-13	K07443	ybaZ; methylated-DNA-protein-cysteine methyltransferase related protein	conserved protein of unknown function
PP_1357	AAN66980	240.22	1.08276	0.293538	3.68867	0.000225429	0.00091739		NA	conserved protein of unknown function
PP_1358	AAN66981	960.866	1.19488	0.339489	3.51964	0.000432125	0.00161738	K07226	hutZ, hugZ; heme oxygenase (biliverdin-IX-beta and delta-forming) [EC:1.14.99.58]	putative heme iron utilization protein
PP_1359	AAN66982	564.278	1.45006	0.367394	3.94687	7.92e-05	0.000374269	K07113	fxsA; UPF0716 protein FxsA	conserved membrane protein of unknown function
PP_1360	AAN66983	4972.53	3.41678	0.622465	5.48912	4.04e-08	4.35e-07	K04078	groES, HSPE1; chaperonin GroES	10 kDa chaperonin
PP_1361	AAN66984	25999.5	3.3009	0.659697	5.00366	5.63e-07	4.67e-06	K04077	groEL, HSPD1; chaperonin GroEL [EC:5.6.1.7]	60 kDa chaperonin
PP_1362	AAN66985	8071.95	3.51982	0.395622	8.89692	5.74e-19	3.55e-17	K00873	PK, pyk; pyruvate kinase [EC:2.7.1.40]	pyruvate kinase II
PP_1363	AAN66986	767.663	-0.574892	0.2934	-1.95941	0.0500642	0.0935643		NA	conserved protein of unknown function
PP_1364	AAN66987	4271.86	-1.97775	0.314509	-6.28836	3.21e-10	5.25e-09		NA	conserved exported protein of unknown function
PP_1365	AAN66988	1580.35	0.560779	0.302832	1.85178	0.0640569	0.114652	K01141	sbcB, exoI; exodeoxyribonuclease I [EC:3.1.11.1]	exodeoxyribonuclease I
PP_1366	AAN66989	8409.89	2.58213	0.400915	6.4406	1.19e-10	2.14e-09		NA	Transcriptional regulator MvaT, P16 subunit
PP_1367	AAN66990	1082.25	2.65433	0.293721	9.03692	1.61e-19	1.06e-17	K01433	purU; formyltetrahydrofolate deformylase [EC:3.5.1.10]	formyltetrahydrofolate hydrolase
PP_1368	AAN66991	444.751	-1.98669	0.454275	-4.37333	1.22e-05	7.36e-05	K07027	K07027; glycosyltransferase 2 family protein	putative membrane protein containing a glycosyltransferase domain
PP_1369	AAN66992	1982.92	-3.02422	0.394313	-7.66959	1.73e-14	6.25e-13	K06986	K06986; uncharacterized protein	conserved protein of unknown function
PP_1370	AAN66993	2633.14	-2.52301	0.321273	-7.85317	4.06e-15	1.57e-13	K14335	pimC; alpha-1,6-mannosyltransferase [EC:2.4.1.-]	Glycosyl transferase, group 1 family protein
PP_1371	AAN66994	1655.01	1.11012	0.243227	4.56415	5.02e-06	3.3e-05	K03406	mcp; methyl-accepting chemotaxis protein	Methyl-accepting chemotaxis protein PctA
PP_1372	AAN66995	3151.64	-1.01629	0.254771	-3.98902	6.63e-05	0.000322756	K06915	herA; DNA double-strand break repair helicase HerA and related ATPase	conserved protein of unknown function
PP_1373	AAN66996	662.19	1.18541	0.257767	4.59876	4.25e-06	2.85e-05	K16322	pit; low-affinity inorganic phosphate transporter	phosphate transporter
PP_1374	AAN66997	965.941	-0.298428	0.307633	-0.970079	0.332007	0.434619		NA	conserved protein of unknown function
PP_1375	AAN66998	916.128	1.01181	0.295159	3.42803	0.000607975	0.00218775	K02624	pcaR; IclR family transcriptional regulator, pca regulon regulatory protein	transcription regulatory protein (pca regulon)
PP_1376	AAN66999	485.173	-2.16542	0.356236	-6.07859	1.21e-09	1.76e-08	K08195	pcaK; MFS transporter, AAHS family, 4-hydroxybenzoate transporter	4-hydroxybenzoate transporter
PP_1377	AAN67000	1228.68	-2.54303	0.238825	-10.6481	1.78e-26	2.39e-24	K07823	pcaF; 3-oxoadipyl-CoA thiolase [EC:2.3.1.174]	beta-ketoadipyl-CoA thiolase
PP_1378	AAN67001	915.061	-0.592546	0.313122	-1.89238	0.05844	0.106328	K02625	pcaT; MFS transporter, MHS family, dicarboxylic acid transporter PcaT	alpha-ketoglutarate permease
PP_1379	AAN67002	1253.76	-1.09125	0.322781	-3.38078	0.000722814	0.00255586	K01857	pcaB; 3-carboxy-cis,cis-muconate cycloisomerase [EC:5.5.1.2]	3-carboxy-cis,cis-muconate cycloisomerase
PP_1380	AAN67003	661.823	-0.861926	0.293937	-2.93235	0.00336404	0.00954562	K01055	pcaD; 3-oxoadipate enol-lactonase [EC:3.1.1.24]	3-oxoadipate enol-lactonase 2
PP_1381	AAN67004	645.9	-1.26556	0.340851	-3.71296	0.000204848	0.000841101	K01607	pcaC; 4-carboxymuconolactone decarboxylase [EC:4.1.1.44]	4-carboxymuconolactone decarboxylase
PP_1382	AAN67005	2077.43	-3.02238	0.330975	-9.13177	6.74e-20	4.58e-18		NA	putative porin-encoding gene
PP_1383	AAN67006	727.921	-1.89115	0.303312	-6.235	4.52e-10	7.04e-09		NA	porin-like protein
PP_1384	AAN67007	2580.68	0.757418	0.336829	2.24867	0.0245334	0.0519008	K18139	oprM, emhC, ttgC, cusC, adeK, smeF, mtrE, cmeC, gesC; outer membrane protein, multidrug efflux system	Probable efflux pump outer membrane protein TtgC
PP_1385	AAN67008	3334.61	1.58866	0.398601	3.98558	6.73e-05	0.000326605	K18138	acrB, mexB, adeJ, smeE, mtrD, cmeB; multidrug efflux pump	Probable efflux pump membrane transporter TtgB
PP_1386	AAN67009	1543.88	2.15288	0.337349	6.38175	1.75e-10	3.1e-09	K03585	acrA, mexA, adeI, smeD, mtrC, cmeA; membrane fusion protein, multidrug efflux system	Probable efflux pump periplasmic linker TtgA
PP_1387	AAN67010	782.81	0.936201	0.345261	2.71157	0.00669645	0.0171447	K03577	acrR, smeT; TetR/AcrR family transcriptional regulator, acrAB operon repressor	Probable HTH-type transcriptional regulator TtgR
PP_1388	AAN67011	477.033	-0.37492	0.561657	-0.667524	NA	NA		NA	Drug resistance transporter, EmrB/QacA family
PP_1389	AAN67012	1330.93	-0.0806763	0.281439	-0.286656	0.774375	0.834106	K01003	bcpA; oxaloacetate decarboxylase [EC:4.1.1.112]	Oxaloacetate decarboxylase
PP_1390	AAN67013	647.494	-2.45031	0.364248	-6.72703	1.73e-11	3.64e-10		NA	conserved exported protein of unknown function
PP_1391	AAN67014	403.794	-0.487833	0.2085	-2.33973	0.0192977	0.0422676		NA	Transcriptional regulator, LysR family
PP_1392	AAN67015	382.693	-0.364754	0.286315	-1.27396	0.202677	0.291156	K07118	K07118; uncharacterized protein	putative NAD-binding protein
PP_1393	AAN67016	153.768	-0.673558	0.320546	-2.10128	0.0356162	0.0706673	K03566	gcvA; LysR family transcriptional regulator, glycine cleavage system transcriptional activator	putative transcriptional regulator
PP_1394	AAN67017	355.665	-1.73604	0.555253	-3.12657	0.00176856	0.00552249	K01652	E2.2.1.6L, ilvB, ilvG, ilvI; acetolactate synthase I/II/III large subunit [EC:2.2.1.6]	putative Acetolactate synthase, large subunit
PP_1395	AAN67018	427.309	0.0170526	0.273134	0.0624332	0.950218	0.962817		NA	Transcriptional regulator, AraC family
PP_1396	AAN67019	97.8681	0.0802398	0.352391	0.227701	0.819879	0.867662		NA	conserved protein of unknown function
PP_1397	AAN67020	67.6891	-0.351175	0.467187	-0.75168	0.452243	0.553681		NA	conserved protein of unknown function
PP_1398	AAN67021	486.628	2.01346	0.278174	7.23812	4.55e-13	1.26e-11		NA	conserved protein of unknown function
PP_1399	AAN67022	167.502	0.235649	0.831428	0.283427	NA	NA		NA	conserved exported protein of unknown function
PP_1400	AAN67023	459.052	1.21941	0.50925	2.39451	0.0166425	0.0372375	K03761	kgtP; MFS transporter, MHS family, alpha-ketoglutarate permease	Alpha-ketoglutarate permease
PP_1401	AAN67024	667.126	-0.544967	0.334739	-1.62803	0.103518	0.169965	K10126	dctD; two-component system, NtrC family, C4-dicarboxylate transport response regulator DctD	C4-dicarboxylate transport transcriptional regulatory protein
PP_1402	AAN67025	498.724	-0.893548	0.420066	-2.12716	0.0334065	0.0669574	K10125	dctB; two-component system, NtrC family, C4-dicarboxylate transport sensor histidine kinase DctB [EC:2.7.13.3]	C4-dicarboxylate transport sensor protein
PP_1403	AAN67026	981.207	0.515612	0.413995	1.24546	0.212964	0.303721	K05349	bglX; beta-glucosidase [EC:3.2.1.21]	periplasmic beta-D-glucoside glucohydrolase
PP_1404	AAN67027	336.746	-1.257	0.269222	-4.669	3.03e-06	2.08e-05	K08988	K08988; putative membrane protein	conserved protein of unknown function
PP_1406	AAN67029	377.455	1.0109	0.414894	2.43652	0.0148295	0.0338696		NA	conserved protein of unknown function
PP_1407	AAN67030	724.932	0.521549	0.413477	1.26138	0.207173	0.296918		NA	Sulfate transporter
PP_1408	AAN67031	30937.1	5.03076	0.353202	14.2433	4.94e-46	3.02e-43	K18100	rhlA; rhamnosyltransferase subunit A [EC:2.4.1.-]	(R)-3-hydroxydecanoyl-ACP:CoA transacylase
PP_1410	AAN67032	48.2423	0.217616	0.50016	0.435093	0.663495	0.748216		NA	conserved protein of unknown function
PP_1411	AAN67033	783.154	-0.108332	0.223645	-0.484394	0.628106	0.716983		NA	GGDEF domain protein
PP_1412	AAN67034	3819.59	-1.86703	0.268956	-6.94179	3.87e-12	9.1e-11		NA	3-hydroxyisobutyryl-CoA hydrolase
PP_1413	AAN67035	196.373	1.87032	0.291741	6.4109	1.45e-10	2.57e-09	K03648	UNG, UDG; uracil-DNA glycosylase [EC:3.2.2.27]	Uracil-DNA glycosylase
PP_1414	AAN67036	250.975	0.815167	0.296361	2.75059	0.00594877	0.015534	K01081	E3.1.3.5; 5'-nucleotidase [EC:3.1.3.5]	5'-nucleotidase - 2',3'-cyclic phosphodiesterase
PP_1415	AAN67037	192.05	-1.35729	0.687737	-1.97356	0.0484314	0.0910696	K07120	K07120; uncharacterized protein	putative membrane associated enzyme subunit
PP_1416	AAN67038	394.528	-0.635758	0.503706	-1.26216	0.206891	0.29659	K07793	tctA; putative tricarboxylic transport membrane protein	putative Tricarboxylate transport protein TctA
PP_1417	AAN67039	121.334	-0.274293	0.633106	-0.433249	NA	NA	K07794	tctB; putative tricarboxylic transport membrane protein	putative Tricarboxylate transport protein TctB
PP_1418	AAN67040	562.592	-0.268966	0.750827	-0.358226	NA	NA	K07795	tctC; putative tricarboxylic transport membrane protein	putative Tricarboxylate transport protein TctC
PP_1419	AAN67041	1208	0.375057	1.24602	0.301003	NA	NA		NA	tricarboxylate-specific outer membrane porin
PP_1420	AAN67042	476.327	-1.61288	0.273245	-5.90269	3.58e-09	4.79e-08	K07774	tctD; two-component system, OmpR family, response regulator TctD	Transcriptional regulatory protein tctD
PP_1421	AAN67043	538.567	-1.6818	0.452506	-3.71664	0.000201888	0.000832104	K07649	tctE; two-component system, OmpR family, sensor histidine kinase TctE [EC:2.7.13.3]	putative Sensor histidine kinase TctE
PP_1422	AAN67044	520.761	0.671489	0.215364	3.11792	0.00182133	0.00566536		NA	conserved protein of unknown function
PP_1423	AAN67045	1227.51	1.47914	0.373248	3.9629	7.4e-05	0.000354872	K06980	ygfZ; tRNA-modifying protein YgfZ	conserved protein of unknown function
PP_1424	AAN67046	141.04	2.02419	0.287423	7.04253	1.89e-12	4.76e-11	K09159	cptB; antitoxin CptB	conserved protein of unknown function, DUF339 family
PP_1425	AAN67047	168.927	0.310035	0.370225	0.837423	0.402355	0.505037		NA	conserved protein of unknown function
PP_1426	AAN67048	883.812	0.864528	0.431554	2.00329	0.045146	0.0859196	K00278	nadB; L-aspartate oxidase [EC:1.4.3.16]	L-aspartate oxidase
PP_1427	AAN67049	6862.53	-0.283437	0.373661	-0.758542	0.448127	0.549987	K03088	rpoE; RNA polymerase sigma-70 factor, ECF subfamily	RNA polymerase sigma E factor
PP_1428	AAN67050	5689.26	-0.380126	0.389522	-0.975879	0.329124	0.431873	K03597	rseA; sigma-E factor negative regulatory protein RseA	Sigma factor AlgU negative regulatory protein
PP_1429	AAN67051	6578.17	-0.998851	0.334584	-2.98535	0.00283256	0.00828534	K03598	rseB; sigma-E factor negative regulatory protein RseB	Sigma factor AlgU regulatory protein MucB
PP_1430	AAN67052	2789.72	0.764844	0.311757	2.45334	0.0141538	0.0324341	K04771	degP, htrA; serine protease Do [EC:3.4.21.107]	putative periplasmic serine endoprotease DegP-like
PP_1431	AAN67053	2241.48	2.27405	0.299204	7.60036	2.95e-14	1e-12	K03596	lepA; GTP-binding protein LepA	Elongation factor 4
PP_1432	AAN67054	2380.11	0.292761	0.358217	0.817274	0.413772	0.516285	K03100	lepB; signal peptidase I [EC:3.4.21.89]	signal peptidase I
PP_1433	AAN67055	1146.92	0.449023	0.343056	1.30889	0.190571	0.2768	K03685	rnc, DROSHA, RNT1; ribonuclease III [EC:3.1.26.3]	Ribonuclease 3
PP_1434	AAN67056	2108.73	0.48319	0.351292	1.37547	0.168987	0.251525	K03595	era, ERAL1; GTPase	GTPase Era
PP_1435	AAN67057	293.949	-0.531528	0.341026	-1.55861	0.119088	0.191027	K03584	recO; DNA repair protein RecO (recombination protein O)	DNA repair protein RecO
PP_1436	AAN67058	1096.21	1.41978	0.302516	4.69325	2.69e-06	1.86e-05	K03474	pdxJ; pyridoxine 5-phosphate synthase [EC:2.6.99.2]	Pyridoxine 5'-phosphate synthase
PP_1437	AAN67059	324.733	-0.125947	0.286554	-0.439522	0.660283	0.745681	K07644	cusS, copS, silS; two-component system, OmpR family, heavy metal sensor histidine kinase CusS [EC:2.7.13.3]	Heavy metal sensor histidine kinase
PP_1438	AAN67060	135.405	-1.00105	0.547184	-1.82945	0.0673316	0.11931	K07665	cusR, copR, silR; two-component system, OmpR family, copper resistance phosphate regulon response regulator CusR	response regulator
PP_1439	AAN67061	27.3623	-0.469453	0.559864	-0.838513	0.401742	0.504539		NA	conserved exported protein of unknown function
PP_1440	AAN67062	248.903	-0.193975	0.464734	-0.41739	0.676393	0.757638	K15257	cmoB; tRNA (mo5U34)-methyltransferase [EC:2.1.1.-]	tRNA (mo5U34)-methyltransferase
PP_1441	AAN67063	125.296	1.42605	0.41418	3.44306	0.000575169	0.00208471	K15256	cmoA; tRNA (cmo5U34)-methyltransferase [EC:2.1.1.-]	tRNA (cmo5U34)-methyltransferase
PP_1442	AAN67064	104.894	0.435952	0.420721	1.0362	0.300108	0.400289	K14475	ICP; inhibitor of cysteine peptidase	conserved protein of unknown function
PP_1443	AAN67065	2534.34	0.932138	0.241386	3.86161	0.00011264	0.00050966	K01338	lon; ATP-dependent Lon protease [EC:3.4.21.53]	DNA-binding, ATP-dependent protease
PP_1444	AAN67066	5107.04	-1.81296	0.38245	-4.74039	2.13e-06	1.51e-05	K00117	gcd; quinoprotein glucose dehydrogenase [EC:1.1.5.2]	quinoprotein glucose dehydrogenase
PP_1445	AAN67067	1065.61	-1.92495	0.315065	-6.10967	9.98e-10	1.47e-08	K07267	oprB; porin	carbohydrate-selective porin
PP_1446	AAN67068	431.527	-1.79821	0.582036	-3.08951	NA	NA	K02014	TC.FEV.OM; iron complex outermembrane recepter protein	TonB-dependent receptor
PP_1447	AAN67069	326.829	-3.01996	0.349373	-8.64396	5.43e-18	3.05e-16		NA	conserved protein of unknown function
PP_1448	AAN67070	308.077	-1.89712	0.356286	-5.3247	1.01e-07	1e-06		NA	conserved membrane protein of unknown function
PP_1449	AAN67071	626.151	-1.4693	0.456687	-3.2173	0.00129403	0.00422038	K11016	shlA, hhdA, hpmA; hemolysin	conserved exported protein of unknown function
PP_1450	AAN67072	413.627	-1.84053	0.562134	-3.27418	NA	NA	K11017	shlB, hhdB, hpmB; hemolysin activation/secretion protein	putative Activation/secretion protein, TPS family
PP_1451	AAN67073	781.515	-0.626065	0.348384	-1.79705	0.0723275	0.126052		NA	conserved exported protein of unknown function
PP_1452	AAN67074	740.857	-1.16044	0.224749	-5.16326	2.43e-07	2.2e-06		NA	MutT/nudix family protein
PP_1453	AAN67075	1379.9	0.00784637	0.339	0.0231456	0.981534	0.986316		NA	putative NUDIX hydrolase with low 3-phosphohydroxypyruvate phosphatase activity
PP_1454	AAN67076	914.488	-0.389111	0.300136	-1.29645	0.19482	0.282005		NA	conserved protein of unknown function
PP_1455	AAN67077	326.073	-0.337125	0.332119	-1.01507	0.310072	0.411385	K06938	K06938; uncharacterized protein	conserved protein of unknown function
PP_1456	AAN67078	184.45	0.516833	0.438934	1.17747	0.239006	0.333168		NA	conserved membrane protein of unknown function
PP_1457	AAN67079	1332.75	1.76495	0.301781	5.84844	4.96e-09	6.55e-08	K08289	purT; phosphoribosylglycinamide formyltransferase 2 [EC:6.3.1.21]	Phosphoribosylglycinamide formyltransferase 2
PP_1458	AAN67080	455.859	-0.0176295	0.28751	-0.0613181	0.951106	0.963362		NA	putative inner membrane metabolite transport protein YhjE
PP_1459	AAN67081	630.075	0.356434	0.403808	0.882682	0.377408	0.480671	K03699	tlyC; magnesium and cobalt exporter, CNNM family	CBS domain protein
PP_1460	AAN67082	632.041	0.720962	0.307246	2.34653	0.0189492	0.0415975		NA	putative Membrane protein
PP_1461	AAN67083	2627.79	1.38153	0.339949	4.06393	4.83e-05	0.000246283	K03106	SRP54, ffh; signal recognition particle subunit SRP54 [EC:3.6.5.4]	GTPase component of the signal recognition particle (SRP)
PP_1462	AAN67084	6458.65	-0.479215	0.481454	-0.995349	0.319567	0.421341	K02959	RP-S16, MRPS16, rpsP; small subunit ribosomal protein S16	30S ribosomal protein S16
PP_1463	AAN67085	11373	-0.575711	0.512613	-1.12309	0.261399	0.358121	K02860	rimM; 16S rRNA processing protein RimM	Ribosome maturation factor RimM
PP_1464	AAN67086	17353.3	-1.10152	0.456564	-2.41264	0.0158375	0.0357123	K00554	trmD; tRNA (guanine37-N1)-methyltransferase [EC:2.1.1.228]	tRNA (guanine-N(1)-)-methyltransferase
PP_1465	AAN67087	11656.6	-1.14154	0.486768	-2.34515	0.0190196	0.0417248	K02884	RP-L19, MRPL19, rplS; large subunit ribosomal protein L19	50S ribosomal protein L19
PP_1466	AAN67088	211.412	-0.619566	0.246655	-2.51187	0.0120093	0.028395		NA	Long-chain acyl-CoA thioester hydrolase family protein
PP_1467	AAN67089	1982.37	-1.93709	0.261396	-7.41054	1.26e-13	3.84e-12		NA	NhaP-type Na+(K+)/H+ antiporter
PP_1468	AAN67090	249.852	0.315918	0.502713	0.628426	0.529725	0.628948	K04763	xerD; integrase/recombinase XerD	Tyrosine recombinase XerD
PP_1469	AAN67091	1278.29	1.72633	0.260684	6.62232	3.54e-11	6.91e-10	K03981	dsbC; thiol:disulfide interchange protein DsbC [EC:5.3.4.1]	Thiol:disulfide interchange protein DsbC
PP_1470	AAN67092	2815.73	2.00486	0.35112	5.70989	1.13e-08	1.41e-07	K00003	hom; homoserine dehydrogenase [EC:1.1.1.3]	Homoserine dehydrogenase
PP_1471	AAN67093	1710.53	1.65043	0.369094	4.47157	7.76e-06	4.93e-05	K01733	thrC; threonine synthase [EC:4.2.3.1]	Threonine synthase
PP_1473	AAN67095	5015.48	4.98999	0.386944	12.8959	4.75e-38	1.74e-35		NA	conserved protein of unknown function
PP_1474	AAN67096	514.534	1.72735	0.313205	5.51509	3.49e-08	3.85e-07		NA	conserved exported protein of unknown function
PP_1475	AAN67097	1143.46	1.51804	0.263201	5.7676	8.04e-09	1.03e-07	K07749	frc; formyl-CoA transferase [EC:2.8.3.16]	CAIB/BAIF family protein
PP_1476	AAN67098	424.891	1.67986	0.248179	6.76874	1.3e-11	2.83e-10		NA	conserved protein of unknown function
PP_1477	AAN67099	723.301	0.65305	0.491214	1.32946	0.183696	0.268445	K07462	recJ; single-stranded-DNA-specific exonuclease [EC:3.1.-.-]	ssDNA-specific exonuclease RecJ
PP_1478	AAN67100	35453	-3.06782	0.310552	-9.8786	5.15e-23	4.73e-21		NA	putative Xenobiotic reductase
PP_1479	AAN67101	1064.82	-2.38549	0.323214	-7.38053	1.58e-13	4.77e-12		NA	HicB protein
PP_1480	AAN67102	481.883	-1.56263	0.402933	-3.87815	0.000105255	0.000482194		NA	conserved protein of unknown function
PP_1481	AAN67103	3104.59	0.16695	0.252609	0.660902	0.508675	0.609613	K00137	prr; aminobutyraldehyde dehydrogenase [EC:1.2.1.19]	medium chain aldehyde dehydrogenase
PP_1482	AAN67104	733.026	-0.243948	0.26577	-0.917892	0.358676	0.462921	K02053	ABC.SP.P; putative spermidine/putrescine transport system permease protein	polyamine ABC transporter, permease protein
PP_1483	AAN67105	451.096	-0.681435	0.311389	-2.18837	0.0286424	0.0591779	K02054	ABC.SP.P1; putative spermidine/putrescine transport system permease protein	polyamine ABC transporter, permease protein
PP_1484	AAN67106	1486.46	-0.32171	0.275955	-1.16581	0.243693	0.338158	K02052	ABC.SP.A; putative spermidine/putrescine transport system ATP-binding protein	predicted polyamine ABC transporter, ATP-binding protein
PP_1486	AAN67108	6757.93	-0.653483	0.298599	-2.1885	0.0286335	0.0591779	K02055	ABC.SP.S; putative spermidine/putrescine transport system substrate-binding protein	polyamine ABC transporter, periplasmic polyamine-binding protein
PP_1487	AAN67109	542.728	-0.970457	0.354486	-2.73765	0.00618808	0.0160145		NA	conserved protein of unknown function
PP_1488	AAN67110	1453.3	0.94229	0.215266	4.37733	1.2e-05	7.29e-05	K13487	wspA; methyl-accepting chemotaxis protein WspA	Methyl-accepting chemotaxis transducer
PP_1489	AAN67111	257.488	0.890814	0.410714	2.16894	0.0300872	0.061539	K13488	wspB; chemotaxis-related protein WspB	CheW domain protein
PP_1490	AAN67112	972.692	1.07944	0.419458	2.57342	0.0100699	0.024418	K13486	wspC; chemotaxis protein methyltransferase WspC	Probable biofilm formation methyltransferase WspC
PP_1491	AAN67113	402.498	0.605741	0.44817	1.35159	0.176508	0.260151	K13489	wspD; chemotaxis-related protein WspD	CheW domain protein
PP_1492	AAN67114	2002.85	0.354535	0.330796	1.07176	0.283826	0.38314	K13490	wspE; two-component system, chemotaxis family, sensor histidine kinase and response regulator WspE	Sensor histidine kinase/response regulator
PP_1493	AAN67115	2411.62	-1.1374	0.229266	-4.96103	7.01e-07	5.71e-06	K13491	wspF; two-component system, chemotaxis family, response regulator WspF [EC:3.1.1.61]	chemotaxis response regulator protein-glutamate methylesterase of group 3 operon
PP_1494	AAN67116	3480.48	-0.570945	0.282276	-2.02264	0.0431098	0.0828757	K11444	wspR; two-component system, chemotaxis family, response regulator WspR [EC:2.7.7.65]	Response regulator/GGDEF domain protein
PP_1496	AAN67117	1962.88	2.25203	0.353325	6.37383	1.84e-10	3.25e-09	K04567	KARS, lysS; lysyl-tRNA synthetase, class II [EC:6.1.1.6]	Lysine--tRNA ligase
PP_1497	AAN67118	332.936	-0.198354	0.36227	-0.547531	0.584014	0.678528		NA	Transcriptional regulator, TetR family
PP_1498	AAN67119	1225.27	-0.88336	0.275388	-3.20769	0.00133804	0.00434073		NA	putative Lipoprotein
PP_1499	AAN67120	3588.97	-0.729874	0.290425	-2.51312	0.0119668	0.0283345		NA	conserved protein of unknown function
PP_1500	AAN67121	1091.05	0.219627	0.261428	0.840105	0.400849	0.503648	K06889	K06889; uncharacterized protein	putative Lipoprotein
PP_1501	AAN67122	428.532	0.11716	0.247963	0.472489	0.636578	0.724395		NA	conserved protein of unknown function
PP_1502	AAN67123	1670.15	1.24447	0.390557	3.18639	0.00144062	0.00462985		NA	OmpA family protein
PP_1503	AAN67124	663.075	1.32436	0.447777	2.95763	0.00310017	0.00891177		NA	conserved protein of unknown function
PP_1504	AAN67125	2434.59	-2.21876	0.41683	-5.32294	1.02e-07	1.01e-06		NA	conserved protein of unknown function
PP_1505	AAN67126	3328.58	0.391022	0.283165	1.3809	0.167309	0.249514	K01595	ppc; phosphoenolpyruvate carboxylase [EC:4.1.1.31]	Phosphoenolpyruvate carboxylase
PP_1506	AAN67127	4024.43	2.24539	0.513299	4.37443	1.22e-05	7.35e-05	K00939	adk, AK; adenylate kinase [EC:2.7.4.3]	Adenylate kinase
PP_1507	AAN67128	276.149	0.303805	0.522511	0.581433	0.560949	0.656973	K14742	tsaB; tRNA threonylcarbamoyladenosine biosynthesis protein TsaB	endopeptidase
PP_1508	AAN67129	599.461	-1.11326	0.285483	-3.89957	9.64e-05	0.000447044		NA	conserved protein of unknown function
PP_1509	AAN67130	281.047	0.378835	0.263673	1.43676	0.150785	0.230194		NA	conserved protein of unknown function
PP_1510	AAN67131	765.254	0.446883	0.264201	1.69145	0.0907508	0.152138		NA	putative Carboxyvinyl-carboxyphosphonate phosphorylmutase
PP_1511	AAN67132	388.762	0.213827	0.352668	0.606313	0.544307	0.642782		NA	conserved protein of unknown function
PP_1512	AAN67133	1331.1	-0.624485	0.225786	-2.76583	0.00567788	0.0149258		NA	conserved protein of unknown function
PP_1513	AAN67134	623.425	-0.449556	0.351699	-1.27824	0.201164	0.28921	K15984	rsmJ; 16S rRNA (guanine1516-N2)-methyltransferase [EC:2.1.1.242]	Ribosomal RNA small subunit methyltransferase J
PP_1514	AAN67135	427.822	0.919936	0.369335	2.49079	0.0127459	0.0298416		NA	conserved protein of unknown function
PP_1515	AAN67136	777.442	-0.404975	0.353926	-1.14424	0.252525	0.347523	K18301	mexL; TetR/AcrR family transcriptional regulator, mexJK operon transcriptional repressor	Transcriptional regulator, tetR family
PP_1516	AAN67137	1136.08	-2.06925	0.409917	-5.04796	4.47e-07	3.8e-06	K18302	mexJ; membrane fusion protein, multidrug efflux system	RND membrane fusion protein
PP_1517	AAN67138	1999.4	-1.48124	0.49896	-2.96866	0.00299105	0.00866602	K18303	mexK; multidrug efflux pump	RND efflux transporter
PP_1518	AAN67139	778.759	1.29838	0.40017	3.24456	0.00117632	0.00388716		NA	conserved exported protein of unknown function
PP_1519	AAN67140	303.425	0.533549	0.216915	2.45972	0.0139045	0.031956	K09914	K09914; putative lipoprotein	putative Lipoprotein
PP_1520	AAN67141	939.922	-0.383805	0.447439	-0.857782	0.391013	0.493697	K00631	plsB; glycerol-3-phosphate O-acyltransferase [EC:2.3.1.15]	glycerol-3-phosphate acyltransferase
PP_1521	AAN67142	21.3794	0.317927	0.663866	0.478902	0.632008	0.719791		NA	conserved protein of unknown function
PP_1522	AAN67143	7331.62	0.103414	0.324096	0.319084	0.749663	0.814825	K03704	cspA; cold shock protein	major cold shock protein
PP_1523	AAN67144	560.476	1.15946	0.285621	4.05945	4.92e-05	0.000249667		NA	conserved protein of unknown function
PP_1524	AAN67145	480	-0.566279	0.545903	-1.03733	0.299584	0.399815	K00563	rlmA1; 23S rRNA (guanine745-N1)-methyltransferase [EC:2.1.1.187]	23S rRNA m1G745 methyltransferase
PP_1525	AAN67146	453.495	0.353015	0.487693	0.723848	0.469159	0.57134	K01439	dapE; succinyl-diaminopimelate desuccinylase [EC:3.5.1.18]	Succinyl-diaminopimelate desuccinylase
PP_1526	AAN67147	1884.14	0.544292	0.198987	2.73532	0.00623196	0.0161053		NA	putative Beta-(1-3)-glucosyl transferase
PP_1527	AAN67148	482.151	1.96093	0.48276	4.06192	4.87e-05	0.000247725	K22132	tcdA; tRNA threonylcarbamoyladenosine dehydratase	tRNA threonylcarbamoyladenosine dehydratase (t(6)A37 dehydratase)
PP_1528	AAN67149	147.972	-0.166304	0.314327	-0.529079	0.596751	0.689339	K02426	sufE; cysteine desulfuration protein SufE	conserved protein of unknown function
PP_1529	AAN67150	798.419	-0.105566	0.354075	-0.298146	0.765592	0.827073		NA	Probable cysteine desulfurase
PP_1530	AAN67151	1127.92	1.52898	0.270651	5.64927	1.61e-08	1.93e-07	K00674	dapD; 2,3,4,5-tetrahydropyridine-2,6-dicarboxylate N-succinyltransferase [EC:2.3.1.117]	2,3,4,5-tetrahydropyridine-2,6-dicarboxylate N-succinyltransferase
PP_1531	AAN67152	177.102	1.10595	0.294427	3.75627	0.000172467	0.000730494		NA	putative glutathione-dependent thiol reductase
PP_1532	AAN67153	691.477	0.537807	0.222596	2.41606	0.0156893	0.0354653		NA	putative Phage integrase
PP_1533	AAN67154	25.907	1.6503	0.461577	3.57535	0.000349764	0.00135236		NA	putative Excisionase
PP_1534	AAN67155	113.007	0.60262	0.367075	1.64168	0.100656	0.16616		NA	conserved protein of unknown function
PP_1535	AAN67156	184.917	0.748455	0.386123	1.93838	0.0525765	0.0973009		NA	putative Methyltransferase
PP_1536	AAN67157	123.728	1.26761	0.338203	3.74808	0.000178194	0.000747845		NA	conserved protein of unknown function
PP_1537	AAN67158	37.5186	1.43135	0.522469	2.7396	0.00615149	0.0159573		NA	conserved protein of unknown function
PP_1538	AAN67159	292.401	1.76765	0.334986	5.27679	1.31e-07	1.27e-06		NA	conserved protein of unknown function
PP_1539	AAN67160	387.728	1.14885	0.265123	4.33325	1.47e-05	8.67e-05		NA	conserved protein of unknown function
PP_1540	AAN67161	94.8379	1.31775	0.351063	3.75359	0.000174318	0.000736067		NA	conserved protein of unknown function
PP_1541	AAN67162	397.758	0.507453	0.379606	1.33679	0.181292	0.265496	K00558	DNMT1, dcm; DNA (cytosine-5)-methyltransferase 1 [EC:2.1.1.37]	putative Methyltransferase
PP_1542	AAN67163	482.841	0.531775	0.284366	1.87004	0.0614781	0.110685		NA	conserved protein of unknown function
PP_1543	AAN67164	1702.02	-1.21846	0.237133	-5.13831	2.77e-07	2.48e-06		NA	conserved protein of unknown function
PP_1544	AAN67165	9679.36	-0.344601	0.357411	-0.964161	0.334965	0.437659		NA	conserved protein of unknown function
PP_1545	AAN67166	202.641	1.52521	0.324064	4.70651	2.52e-06	1.75e-05		NA	conserved protein of unknown function
PP_1546	AAN67167	73.591	1.43635	0.317133	4.52917	5.92e-06	3.86e-05		NA	conserved protein of unknown function
PP_1548	AAN67169	1090.32	1.63829	0.373468	4.38669	1.15e-05	7.03e-05		NA	conserved protein of unknown function
PP_1549	AAN67170	440.906	0.610385	0.27646	2.20786	0.0272541	0.0568432		NA	Transcriptional regulator, Cro/CI family
PP_1550	AAN67171	40.6	1.14488	0.487579	2.34808	0.0188703	0.0414634		NA	Transcriptional regulator, Cro/CI family
PP_1551	AAN67172	805.4	-1.01178	0.324965	-3.11351	0.00184874	0.00574026		NA	putative Phage replication protein O
PP_1552	AAN67173	185.779	-0.0578585	0.493954	-0.117133	0.906754	0.930565	K02315	dnaC; DNA replication protein DnaC	putative Phage replication protein
PP_1553	AAN67174	67.3943	-0.310679	0.582591	-0.533272	0.593845	0.687282		NA	conserved protein of unknown function
PP_1554	AAN67175	66.3449	0.801997	0.422306	1.89909	0.0575525	0.104991		NA	conserved protein of unknown function
PP_1555	AAN67176	433.592	0.206876	0.361068	0.572957	0.566674	0.662243		NA	putative Phage integrase
PP_1556	AAN67177	44.4954	1.6069	0.538752	2.98264	0.00285774	0.00835457		NA	conserved protein of unknown function
PP_1557	AAN67178	29.2657	0.851595	0.450371	1.89087	0.0586413	0.106624		NA	conserved protein of unknown function
PP_1558	AAN67179	85.3409	-0.285553	0.379248	-0.752946	0.451482	0.552995		NA	conserved protein of unknown function
PP_1559	AAN67180	179.262	0.931275	0.295957	3.14666	0.00165149	0.00520745		NA	Holin
PP_1560	AAN67181	38.0072	1.13515	0.434618	2.61185	0.00900545	0.0221989		NA	conserved protein of unknown function
PP_1561	AAN67182	121.338	1.24483	0.355504	3.50158	0.000462503	0.0017201	K07451	mcrA; 5-methylcytosine-specific restriction enzyme A [EC:3.1.21.-]	putative Phage holin
PP_1562	AAN67183	196.4	0.958852	0.295404	3.2459	0.00117079	0.00387354		NA	putative Phage terminase, small subunit
PP_1563	AAN67184	1094.23	1.19534	0.379636	3.14863	0.00164036	0.00518397		NA	putative Phage terminase, large subunit
PP_1564	AAN67185	52.5167	1.61426	0.489129	3.30028	0.00096589	0.00328247		NA	conserved exported protein of unknown function
PP_1565	AAN67186	1008.41	1.32092	0.373674	3.53494	0.000407862	0.00154656		NA	Phage portal protein, HK97 family
PP_1566	AAN67187	666.384	1.32713	0.475026	2.7938	0.00520924	0.0139065	K06904	GP4; Escherichia/Staphylococcus phage prohead protease	Peptidase U35
PP_1567	AAN67188	3265.87	1.0699	0.464809	2.30182	0.0213455	0.0461466		NA	Capsid protein
PP_1568	AAN67189	261.43	1.30202	0.518881	2.50929	0.0120974	0.0285664		NA	conserved protein of unknown function
PP_1569	AAN67190	371.582	1.08571	0.454008	2.3914	0.0167843	0.0375102		NA	conserved protein of unknown function
PP_1570	AAN67191	279.467	1.10737	0.395264	2.80159	0.00508518	0.0136282		NA	Head-tail adaptor
PP_1571	AAN67192	355.435	0.65719	0.303861	2.1628	0.0305568	0.0624066		NA	conserved protein of unknown function
PP_1572	AAN67193	258.955	0.837232	0.391489	2.13859	0.0324691	0.0654956		NA	conserved protein of unknown function
PP_1573	AAN67194	917.152	1.19402	0.475809	2.50944	0.0120921	0.0285662		NA	putative Major tail protein
PP_1574	AAN67195	467.796	1.24724	0.43892	2.84162	0.00448853	0.0122196		NA	conserved protein of unknown function
PP_1575	AAN67196	93.5073	1.33736	0.456983	2.92649	0.00342807	0.00968733		NA	conserved protein of unknown function
PP_1576	AAN67197	415.483	0.424907	0.450502	0.943184	0.345587	0.448765		NA	putative Immunity protein
PP_1577	AAN67198	1252.04	1.25499	0.368211	3.40834	0.000653587	0.0023427		NA	Phage tail tape meausure protein, lambda family
PP_1578	AAN67199	173.877	0.400914	0.411812	0.973538	0.330286	0.432984		NA	conserved protein of unknown function
PP_1579	AAN67200	1327.91	0.720189	0.30295	2.37725	0.0174421	0.0387899		NA	conserved protein of unknown function
PP_1580	AAN67201	209.747	1.03685	0.377516	2.74651	0.00602335	0.0156841		NA	conserved protein of unknown function
PP_1581	AAN67202	1425.3	0.736499	0.379915	1.93859	0.0525513	0.097287		NA	BNR domain protein
PP_1582	AAN67203	860.753	0.131582	0.389486	0.337836	0.735487	0.804342		NA	conserved protein of unknown function
PP_1583	AAN67204	145.57	1.10411	0.375898	2.93725	0.00331132	0.00941545		NA	putative Structural protein P5
PP_1584	AAN67205	273.995	-0.376224	0.576886	-0.652165	NA	NA		NA	conserved protein of unknown function
PP_1585	AAN67206	435.431	-1.25523	0.340422	-3.68729	0.000226655	0.000921697	K21498	higA-1; antitoxin HigA-1	putative Antidote protein
PP_1586	AAN67207	328.162	-1.47361	0.350518	-4.2041	2.62e-05	0.000145679	K07334	higB-1; toxin HigB-1	putative Killer protein
PP_1587	AAN67208	898.423	0.127384	0.289837	0.439502	0.660298	0.745681	K24163	nhaK; monovalent cation/hydrogen antiporter	NhaP-type Na+/H+ and K+/H+ antiporters
PP_1588	AAN67209	1798.34	1.15872	0.377562	3.06896	0.00214808	0.00652309	K14267	dapC; N-succinyldiaminopimelate aminotransferase [EC:2.6.1.17]	N-succinyl-L,L-diaminopimelate aminotransferase alternative
PP_1589	AAN67210	3402.82	1.55274	0.314721	4.9337	8.07e-07	6.47e-06	K00990	glnD; [protein-PII] uridylyltransferase [EC:2.7.7.59]	uridylyltransferase
PP_1590	AAN67211	1743.56	1.88129	0.338596	5.55615	2.76e-08	3.1e-07	K01265	map; methionyl aminopeptidase [EC:3.4.11.18]	methionine aminopeptidase
PP_1591	AAN67212	12621.2	0.665383	0.604618	1.1005	0.271113	0.368768	K02967	RP-S2, MRPS2, rpsB; small subunit ribosomal protein S2	30S ribosomal protein S2
PP_1592	AAN67213	8630.22	2.30931	0.605204	3.81576	0.000135765	0.000596627	K02357	tsf, TSFM; elongation factor Ts	Elongation factor Ts
PP_1593	AAN67214	1768.99	1.52365	0.384798	3.95961	7.51e-05	0.000358232	K09903	pyrH; uridylate kinase [EC:2.7.4.22]	Uridylate kinase
PP_1594	AAN67215	3202.44	1.10848	0.518336	2.13853	0.032474	0.0654956	K02838	frr, MRRF, RRF; ribosome recycling factor	Ribosome-recycling factor
PP_1595	AAN67216	1372.24	1.13692	0.409355	2.77734	0.00548065	0.0144904	K00806	uppS; undecaprenyl diphosphate synthase [EC:2.5.1.31]	Ditrans,polycis-undecaprenyl-diphosphate synthase ((2E,6E)-farnesyl-diphosphate specific)
PP_1596	AAN67217	558.445	0.727355	0.31019	2.34487	0.0190336	0.0417361	K00981	E2.7.7.41, CDS1, CDS2, cdsA; phosphatidate cytidylyltransferase [EC:2.7.7.41]	CTP:phosphatidate cytidyltransferase
PP_1597	AAN67218	1423.13	0.605968	0.298435	2.03048	0.0423075	0.0815898	K00099	dxr; 1-deoxy-D-xylulose-5-phosphate reductoisomerase [EC:1.1.1.267]	1-deoxy-D-xylulose 5-phosphate reductoisomerase
PP_1598	AAN67219	1368.95	0.0472389	0.246768	0.191431	0.848188	0.889918	K11749	rseP; regulator of sigma E protease [EC:3.4.24.-]	regulatory intramembrane protein RIP zinc protease
PP_1599	AAN67220	4220.07	1.13895	0.342821	3.32229	0.000892815	0.00307439	K07277	SAM50, TOB55, bamA; outer membrane protein insertion porin family	outer membrane protein assembly factor
PP_1600	AAN67221	2540.74	0.49063	0.443836	1.10543	0.268973	0.366233	K06142	hlpA, ompH; outer membrane protein	Skp-like protein
PP_1601	AAN67222	2282.66	0.645132	0.436133	1.47921	0.139084	0.21623	K02536	lpxD; UDP-3-O-[3-hydroxymyristoyl] glucosamine N-acyltransferase [EC:2.3.1.191]	UDP-3-O-acylglucosamine N-acyltransferase
PP_1602	AAN67223	1422.69	1.03927	0.429809	2.41797	0.0156073	0.0353235	K02372	fabZ; 3-hydroxyacyl-[acyl-carrier-protein] dehydratase [EC:4.2.1.59]	3-hydroxyacyl-[acyl-carrier-protein] dehydratase FabZ
PP_1603	AAN67224	1436.82	1.31269	0.423567	3.09914	0.00194082	0.00597896	K00677	lpxA; UDP-N-acetylglucosamine acyltransferase [EC:2.3.1.129]	Acyl-[acyl-carrier-protein]--UDP-N-acetylglucosamine O-acyltransferase
PP_1604	AAN67225	948.253	1.07955	0.445237	2.42467	0.0153223	0.0348073	K00748	lpxB; lipid-A-disaccharide synthase [EC:2.4.1.182]	Lipid-A-disaccharide synthase
PP_1605	AAN67226	586.693	1.6226	0.309929	5.23538	1.65e-07	1.56e-06	K03470	rnhB; ribonuclease HII [EC:3.1.26.4]	Ribonuclease HII
PP_1606	AAN67227	1739.72	1.15151	0.367382	3.13437	0.00172224	0.00539316	K02337	dnaE; DNA polymerase III subunit alpha [EC:2.7.7.7]	DNA polymerase III, alpha subunit
PP_1607	AAN67228	2578.69	2.3968	0.484349	4.9485	7.48e-07	6.04e-06	K01962	accA; acetyl-CoA carboxylase carboxyl transferase subunit alpha [EC:6.4.1.2 2.1.3.15]	acetyl-coenzyme A carboxylase carboxyl transferase subunit alpha
PP_1608	AAN67229	1229.23	-1.10634	0.291621	-3.79375	0.000148387	0.000639834	K04075	tilS, mesJ; tRNA(Ile)-lysidine synthase [EC:6.3.4.19]	tRNA(Ile)-lysidine synthase
PP_1609	AAN67230	471.29	1.11572	0.375601	2.97048	0.00297333	0.00862636		NA	conserved protein of unknown function
PP_1610	AAN67231	5954.59	1.55509	0.304443	5.10796	3.26e-07	2.88e-06	K01937	pyrG, CTPS; CTP synthase [EC:6.3.4.2]	CTP synthase
PP_1611	AAN67232	2322.29	1.0299	0.263375	3.91041	9.21e-05	0.000430353	K01627	kdsA; 2-dehydro-3-deoxyphosphooctonate aldolase (KDO 8-P synthase) [EC:2.5.1.55]	2-dehydro-3-deoxyphosphooctonate aldolase
PP_1612	AAN67233	7596.08	2.80184	0.464514	6.03176	1.62e-09	2.29e-08	K01689	ENO, eno; enolase [EC:4.2.1.11]	Enolase
PP_1613	AAN67234	505.419	-1.22143	0.315621	-3.86992	0.000108869	0.000496271	K05589	ftsB; cell division protein FtsB	essential cell division protein
PP_1614	AAN67235	361.721	-0.640442	0.413962	-1.5471	0.121839	0.194194	K00991	ispD; 2-C-methyl-D-erythritol 4-phosphate cytidylyltransferase [EC:2.7.7.60]	2-C-methyl-D-erythritol 4-phosphate cytidylyltransferase
PP_1615	AAN67236	458.267	-1.24024	0.318788	-3.8905	0.000100037	0.000461749		NA	Transcriptional regulator, LysR family
PP_1616	AAN67237	2549.49	2.38606	0.364413	6.54769	5.84e-11	1.09e-09	K00121	frmA, ADH5, adhC; S-(hydroxymethyl)glutathione dehydrogenase / alcohol dehydrogenase [EC:1.1.1.284 1.1.1.1]	formaldehyde dehydrogenase, glutathione-dependent
PP_1617	AAN67238	993.343	1.4243	0.352529	4.04024	5.34e-05	0.000267563	K01070	frmB, ESD, fghA; S-formylglutathione hydrolase [EC:3.1.2.12]	S-formylglutathione hydrolase / S-lactoylglutathione hydrolase
PP_1618	AAN67239	293.475	1.36305	0.268569	5.07522	3.87e-07	3.34e-06	K01770	ispF; 2-C-methyl-D-erythritol 2,4-cyclodiphosphate synthase [EC:4.6.1.12]	2-C-methyl-D-erythritol 2,4-cyclodiphosphate synthase
PP_1619	AAN67240	605.827	0.602109	0.502388	1.19849	0.230725	0.323806	K06176	truD, PUS7; tRNA pseudouridine13 synthase [EC:5.4.99.27]	tRNA pseudouridine synthase D
PP_1620	AAN67241	992.263	1.27082	0.273888	4.63993	3.49e-06	2.38e-05	K03787	surE; 5'/3'-nucleotidase [EC:3.1.3.5 3.1.3.6]	5'(3')-nucleotidase and polyphosphatase
PP_1621	AAN67242	1428.33	1.03469	0.359587	2.87744	0.00400914	0.0110512	K00573	E2.1.1.77, pcm; protein-L-isoaspartate(D-aspartate) O-methyltransferase [EC:2.1.1.77]	Protein-L-isoaspartate O-methyltransferase
PP_1622	AAN67243	15984.6	-0.365034	0.325829	-1.12032	0.262577	0.359329	K06194	nlpD; lipoprotein NlpD	metallopeptidase, M23B subfamily
PP_1623	AAN67244	54127.1	-0.357213	0.319259	-1.11888	0.26319	0.359859	K03087	rpoS; RNA polymerase nonessential primary-like sigma factor	RNA polymerase, sigma S (sigma 38) factor
PP_1624	AAN67245	3270.66	-1.68695	0.31331	-5.38427	7.27e-08	7.37e-07	K00986	ltrA; RNA-directed DNA polymerase [EC:2.7.7.49]	Group II intron-encoding maturase
PP_1625	AAN67246	1263.51	1.13289	0.501824	2.25754	0.0239741	0.0509878	K05524	fdxA; ferredoxin	Ferredoxin 1
PP_1626	AAN67247	1548.97	0.461609	0.429808	1.07399	0.282828	0.382432	K03555	mutS; DNA mismatch repair protein MutS	DNA mismatch repair protein MutS
PP_1627	AAN67248	255.276	-0.614097	0.406434	-1.51094	0.130804	0.205543		NA	conserved protein of unknown function
PP_1628	AAN67249	628.398	0.310315	0.296198	1.04766	0.294795	0.39483	K03743	pncC; nicotinamide-nucleotide amidase [EC:3.5.1.42]	NMN amidohydrolase
PP_1629	AAN67250	4723.05	0.954649	0.389215	2.45276	0.0141767	0.032473	K03553	recA; recombination protein RecA	Protein RecA
PP_1630	AAN67251	934.241	-0.452562	0.291566	-1.55218	0.120619	0.192697	K03565	recX; regulatory protein	Regulatory protein RecX
PP_1631	AAN67252	9924.11	-2.19846	0.289007	-7.60695	2.81e-14	9.59e-13		NA	conserved protein of unknown function
PP_1632	AAN67253	227.806	-1.13525	0.341031	-3.32887	0.000871981	0.0030117		NA	conserved protein of unknown function
PP_1633	AAN67254	468.28	-0.50966	0.296854	-1.71687	0.0860029	0.145803		NA	conserved exported protein of unknown function
PP_1634	AAN67255	366.263	1.30911	0.366271	3.57416	0.000351351	0.00135754	K05812	DTWD2, tapT; tRNA-uridine aminocarboxypropyltransferase [EC:2.5.1.25]	conserved protein
PP_1635	AAN67256	1614.04	-0.504494	0.466326	-1.08185	0.279321	0.378621		NA	DNA-binding response regulator
PP_1636	AAN67257	463.403	-0.137272	0.314961	-0.435838	0.662954	0.748041	K00901	dgkA, DGK; diacylglycerol kinase (ATP) [EC:2.7.1.107]	diacylglycerol kinase
PP_1637	AAN67258	1116.8	1.52006	0.289346	5.25345	1.49e-07	1.43e-06		NA	Transcriptional regulator, LysR family
PP_1638	AAN67259	2628.24	2.89878	0.335735	8.63414	5.92e-18	3.26e-16	K00528	fpr; ferredoxin/flavodoxin---NADP+ reductase [EC:1.18.1.2 1.19.1.1]	ferredoxin--NADP(+) reductase
PP_1639	AAN67260	1154.32	-0.437329	0.277158	-1.57791	0.114587	0.18456	K02742	sprT; SprT protein	conserved protein of unknown function, SprT family
PP_1640	AAN67261	37581.5	-4.91077	0.424495	-11.5685	5.95e-31	1.36e-28		NA	putative inner membrane protein of unknown function
PP_1641	AAN67262	527.383	0.248668	0.294029	0.845724	0.397707	0.500571	K14058	ttcA; tRNA 2-thiocytidine biosynthesis protein TtcA	tRNA 2-thiocytidine biosynthesis protein TtcA
PP_1642	AAN67263	145.418	0.711031	0.368317	1.93049	0.0535464	0.0987306		NA	conserved protein of unknown function
PP_1643	AAN67264	197.779	0.863781	0.319763	2.70131	0.00690664	0.0175927		NA	conserved membrane protein of unknown function
PP_1644	AAN67265	497.637	0.817171	0.34377	2.37709	0.01745	0.0387919	K03809	wrbA; NAD(P)H dehydrogenase (quinone) [EC:1.6.5.2]	NAD(P)H dehydrogenase (quinone)
PP_1645	AAN67266	457.385	1.14509	0.325239	3.52076	0.000430317	0.00161281	K00537	arsC; arsenate reductase (glutaredoxin) [EC:1.20.4.1]	putative enzyme
PP_1646	AAN67267	1732.13	-1.53813	0.303762	-5.06359	4.11e-07	3.53e-06		NA	putative Thioredoxin
PP_1647	AAN67268	202.259	0.51204	0.307337	1.66605	0.0957026	0.158984		NA	conserved protein of unknown function
PP_1648	AAN67269	252.247	0.450273	0.321233	1.4017	0.161005	0.241837		NA	conserved protein of unknown function
PP_1649	AAN67270	1415.58	-0.828828	0.211366	-3.9213	8.81e-05	0.000412408	K03778	ldhA; D-lactate dehydrogenase [EC:1.1.1.28]	D-lactate dehydrogenase
PP_1650	AAN67271	1423.4	0.292353	0.299135	0.977326	0.328408	0.431138	K07678	barA, gacS, varS; two-component system, NarL family, sensor histidine kinase BarA [EC:2.7.13.3]	Sensor protein GacS
PP_1651	AAN67272	214.696	-0.906723	0.426642	-2.12525	0.0335654	0.0672286	K19610	pfeR, pirR; two-component system, OmpR family, response regulator PfeR	two-component response regulator
PP_1652	AAN67273	1043.46	-0.489747	0.217279	-2.254	0.024196	0.0513406	K19609	pfeS, pirS; two-component system, OmpR family, sensor histidine kinase PfeS [EC:2.7.13.3]	histidine kinase
PP_1653	AAN67274	441.254	-0.160627	0.291522	-0.550993	0.581639	0.676543	K07486	K07486; transposase	transposase
PP_1654	AAN67275	1658.79	1.82162	0.360923	5.0471	4.49e-07	3.81e-06	K12339	cysM; S-sulfo-L-cysteine synthase (O-acetyl-L-serine-dependent) [EC:2.5.1.144]	cysteine synthase B
PP_1655	AAN67276	1913.1	0.517057	0.25548	2.02387	0.0429837	0.0826733	K03215	rumA; 23S rRNA (uracil1939-C5)-methyltransferase [EC:2.1.1.190]	23S rRNA (uracil(1939)-C(5))-methyltransferase RlmD
PP_1656	AAN67277	4685.11	0.399971	0.318183	1.25705	0.208737	0.298769	K00951	relA; GTP pyrophosphokinase [EC:2.7.6.5]	ATP:GTP 3'-pyrophosphotransferase
PP_1657	AAN67278	1074.76	-0.413492	0.261916	-1.57872	0.1144	0.184515	K04765	mazG; nucleoside triphosphate diphosphatase [EC:3.6.1.9]	modified nucleoside triphosphate pyrophosphohydrolase
PP_1658	AAN67279	2040.42	-0.465611	0.347796	-1.33875	0.180653	0.264878	K09912	K09912; uncharacterized protein	conserved protein of unknown function
PP_1659	AAN67280	12192	-0.15095	0.431701	-0.349664	0.726591	0.798742		NA	conserved exported protein of unknown function
PP_1660	AAN67281	1683.26	0.144408	0.499554	0.289074	0.772524	0.832438		NA	conserved protein of unknown function
PP_1661	AAN67282	15545.5	0.24764	0.472304	0.524324	0.600053	0.691937	K19813	gdh; glucose dehydrogenase [EC:1.1.5.9]	putative Dehydrogenase subunit
PP_1662	AAN67283	540.486	0.70017	0.382335	1.8313	0.0670554	0.118936		NA	conserved protein of unknown function
PP_1663	AAN67284	965.671	1.39198	0.338304	4.11459	3.88e-05	0.000203824		NA	conserved exported protein of unknown function
PP_1664	AAN67285	434.082	1.29594	0.356211	3.63811	0.000274648	0.00109342	K11175	purN; phosphoribosylglycinamide formyltransferase 1 [EC:2.1.2.2]	phosphoribosylglycinamide formyltransferase 1
PP_1665	AAN67286	1199.94	2.5131	0.421012	5.96919	2.38e-09	3.3e-08	K01933	purM; phosphoribosylformylglycinamidine cyclo-ligase [EC:6.3.3.1]	Phosphoribosylformylglycinamidine cyclo-ligase
PP_1666	AAN67287	1693.13	-0.314989	0.224855	-1.40085	0.161258	0.242085	K09938	K09938; uncharacterized protein	conserved exported protein of unknown function
PP_1667	AAN67288	999.08	-0.429223	0.285009	-1.506	0.132067	0.207018		NA	putative Transporter
PP_1668	AAN67289	832.604	0.163018	0.258677	0.630198	0.528565	0.627842	K10763	hda; DnaA-homolog protein	regulator of DnaA that prevents premature reinitiation of DNA replication
PP_1669	AAN67290	447.802	2.32227	0.325314	7.13855	9.43e-13	2.45e-11		NA	NLP/P60 family protein
PP_1670	AAN67291	990.659	2.34967	0.305548	7.69005	1.47e-14	5.36e-13		NA	putative Lipoprotein
PP_1672	AAN67293	221.943	1.18948	0.307101	3.87324	0.000107397	0.000490372	K19221	cobA, btuR; cob(I)alamin adenosyltransferase [EC:2.5.1.17]	cob(I)alamin adenolsyltransferase/cobinamide ATP-dependent adenolsyltransferase
PP_1673	AAN67294	522.991	-0.786947	0.619152	-1.27101	0.203726	0.292434	K02224	cobB-cbiA; cobyrinic acid a,c-diamide synthase [EC:6.3.5.9 6.3.5.11]	cobyrinate a,c-diamide synthase
PP_1674	AAN67295	172.334	-1.44091	0.683333	-2.10864	0.0349754	0.0694962	K04719	bluB; 5,6-dimethylbenzimidazole synthase [EC:1.13.11.79]	5,6-dimethylbenzimidazole synthase
PP_1675	AAN67296	406.844	-1.98834	0.625452	-3.17904	0.00147766	0.00473504	K02227	cbiB, cobD; adenosylcobinamide-phosphate synthase [EC:6.3.1.10]	Subunit of adenosylcobinamide-phosphate synthase beta component
PP_1676	AAN67297	387.375	-1.37926	0.63709	-2.16493	NA	NA	K02225	cobC1, cobC; cobalamin biosynthesis protein CobC	subunit of adenosylcobinamide-phosphate synthase beta component
PP_1677	AAN67298	483.411	-0.0399253	0.324076	-0.123197	0.901951	0.927218	K02232	cobQ, cbiP; adenosylcobyric acid synthase [EC:6.3.5.10]	Adenosyl-cobyric acid synthase
PP_1678	AAN67299	186.011	-0.450235	0.361506	-1.24544	0.212969	0.303721	K02231	cobP, cobU; adenosylcobinamide kinase / adenosylcobinamide-phosphate guanylyltransferase [EC:2.7.1.156 2.7.7.62]	bifunctional cobinamide-P guanylyltransferase - adenosylcobinamide kinase
PP_1679	AAN67300	553.51	-0.87415	0.394877	-2.21373	0.0268474	0.0561226	K00768	E2.4.2.21, cobU, cobT; nicotinate-nucleotide--dimethylbenzimidazole phosphoribosyltransferase [EC:2.4.2.21]	Nicotinate-nucleotide--dimethylbenzimidazole phosphoribosyltransferase
PP_1680	AAN67301	292.652	-1.14755	0.389342	-2.94742	0.00320443	0.00916359	K02226	cobC, phpB; alpha-ribazole phosphatase [EC:3.1.3.73]	alpha-ribazole-5'-phosphate phosphatase
PP_1681	AAN67302	198.277	-0.88775	0.392575	-2.26135	0.0237376	0.0506021	K02233	E2.7.8.26, cobS, cobV; adenosylcobinamide-GDP ribazoletransferase [EC:2.7.8.26]	cobalamin 5'-phosphate synthase / Cobalamin synthase
PP_1682	AAN67303	217.735	0.934868	0.380225	2.45872	0.0139432	0.0320314		NA	putative glycoside hydrolase family protein
PP_1683	AAN67304	349.465	-0.644359	0.365134	-1.76472	0.0776108	0.133776		NA	Transcriptional regulator, MarR family
PP_1684	AAN67305	212.505	-0.806312	0.484849	-1.66302	0.0963089	0.159943		NA	putative Transporter
PP_1685	AAN67306	0	NA	NA	NA	NA	NA		NA	conserved exported protein of unknown function
PP_1686	AAN67307	2665.6	-0.675992	0.325938	-2.07399	0.0380801	0.0747474	K00432	gpx, btuE, bsaA; glutathione peroxidase [EC:1.11.1.9]	Glutathione peroxidase
PP_1687	AAN67308	539.453	-0.697725	0.313877	-2.22293	0.0262206	0.0550362		NA	conserved exported protein of unknown function
PP_1688	AAN67309	256.877	0.133842	0.241742	0.553655	0.579815	0.674734		NA	Transcriptional regulator, LysR family
PP_1689	AAN67310	12008.3	1.47785	0.308509	4.7903	1.67e-06	1.21e-05	K06076	fadL; long-chain fatty acid transport protein	putative Long-chain fatty acid transporter
PP_1690	AAN67311	4103.74	0.246	0.350526	0.701802	0.482802	0.584076		NA	conserved protein of unknown function
PP_1691	AAN67312	2567.87	4.22668	0.37334	11.3213	1.03e-29	1.83e-27		NA	conserved protein of unknown function
PP_1692	AAN67313	112.06	-1.02295	0.595944	-1.71652	0.0860669	0.145839		NA	conserved protein of unknown function
PP_1694	AAN67315	490.162	-0.360791	0.297983	-1.21078	0.22598	0.318643	K09760	rmuC; DNA recombination protein RmuC	DNA recombination limiting inversions protein
PP_1695	AAN67316	2362.93	-0.162564	0.265984	-0.611181	0.54108	0.639395		NA	putative Sodium-solute symporter/sensory box histidine kinase/response regulator
PP_1696	AAN67317	749.209	0.513328	0.268969	1.9085	0.0563261	0.103		NA	putative Membrane protein
PP_1697	AAN67318	279.928	-1.60663	0.406792	-3.9495	7.83e-05	0.000371132	K03710	K03710; GntR family transcriptional regulator	transcriptional regulator, GntR family
PP_1698	AAN67319	118.556	-0.398494	0.435455	-0.915121	0.360128	0.463994		NA	Major facilitator family transporter
PP_1699	AAN67320	144.603	-0.0434972	0.621509	-0.0699864	0.944204	0.959197		NA	2-pyrone-4,6-dicarboxylic acid hydrolase
PP_1700	AAN67321	1055.69	0.99304	0.249071	3.98697	6.69e-05	0.000325205		NA	Acyltransferase
PP_1701	AAN67322	208.857	-0.131325	0.307316	-0.427328	0.66914	0.75227	K11741	sugE; quaternary ammonium compound-resistance protein SugE	transporter
PP_1702	AAN67323	1130.36	2.09292	0.311658	6.71544	1.88e-11	3.92e-10	K03554	rdgC; recombination associated protein RdgC	Recombination-associated protein RdgC
PP_1703	AAN67324	705.778	-2.18268	0.543736	-4.01422	NA	NA	K00380	cysJ; sulfite reductase (NADPH) flavoprotein alpha-component [EC:1.8.1.2]	assimilatory nitrate reductase/sulfite reductase
PP_1705	AAN67326	363.766	-3.43812	0.765226	-4.49295	NA	NA	K00362	nirB; nitrite reductase (NADH) large subunit [EC:1.7.1.15]	nitrite reductase [NAD(P)H] large subunit
PP_1706	AAN67327	23.1963	-2.38453	0.828354	-2.87863	0.00399402	0.0110206	K00363	nirD; nitrite reductase (NADH) small subunit [EC:1.7.1.15]	Nitrite reductase
PP_1707	AAN67328	254.341	-1.45254	0.541051	-2.68467	0.00726015	0.018332		NA	D-isomer specific 2-hydroxyacid dehydrogenase family protein
PP_1708	AAN67329	166.912	-1.99948	0.596842	-3.3501	0.000807829	0.00280598		NA	Oxidoreductase, short chain dehydrogenase/reductase family
PP_1709	AAN67330	168.788	-2.17209	0.679114	-3.19842	0.00138184	0.00446178	K16165	nagK; fumarylpyruvate hydrolase [EC:3.7.1.20]	Fumarylacetoacetate hydrolase family protein
PP_1710	AAN67331	204.349	-2.01678	0.606256	-3.32661	0.0008791	0.00303438	K08194	dgoT; MFS transporter, ACS family, D-galactonate transporter	MFS transporter, phthalate permease family
PP_1711	AAN67332	224.169	-1.0396	0.522335	-1.99029	0.0465587	0.0882065		NA	Transcriptional regulator, AraC family
PP_1712	AAN67333	720.048	-0.466783	0.228512	-2.04271	0.0410813	0.0796439		NA	conserved protein of unknown function
PP_1713	AAN67334	587.401	-1.13198	0.401932	-2.81635	0.0048573	0.0131004	K02623	pcaQ; LysR family transcriptional regulator, pca operon transcriptional activator	Transcriptional regulator PcaQ
PP_1714	AAN67335	4572.79	1.36432	0.319009	4.27676	1.9e-05	0.000109137	K03773	fklB; FKBP-type peptidyl-prolyl cis-trans isomerase FklB [EC:5.2.1.8]	FKBP-type peptidyl-prolyl cis-trans isomerase
PP_1715	AAN67336	650.99	-0.532176	0.293693	-1.81202	0.0699835	0.12294		NA	conserved protein of unknown function
PP_1716	AAN67337	1884.83	-1.75556	0.321261	-5.46457	4.64e-08	4.91e-07		NA	Transcriptional regulator, Cro/CI family
PP_1717	AAN67338	726.393	-1.30114	0.290376	-4.48089	7.43e-06	4.74e-05		NA	conserved protein of unknown function
PP_1718	AAN67339	1470.96	2.18311	0.262302	8.3229	8.58e-17	4.04e-15		NA	putative diguanylate phosphodiesterase containing EAL domain
PP_1719	AAN67340	15396.3	-0.714559	0.310507	-2.30126	0.0213769	0.0461962	K03797	E3.4.21.102, prc, ctpA; carboxyl-terminal processing protease [EC:3.4.21.102]	Tail-specific protease prc
PP_1720	AAN67341	1724.36	0.636614	0.229264	2.77677	0.00549016	0.0145086		NA	Alcohol dehydrogenase, zinc-containing
PP_1721	AAN67342	838.75	0.509524	0.244803	2.08136	0.0374005	0.0735255		NA	putative phosphoserine phosphatase
PP_1722	AAN67343	1042.55	0.228732	0.316318	0.723108	0.469613	0.57164	K02052	ABC.SP.A; putative spermidine/putrescine transport system ATP-binding protein	ABC transporter, ATP-binding protein
PP_1723	AAN67344	496.523	0.0249088	0.311774	0.0798937	0.936322	0.952619	K02053	ABC.SP.P; putative spermidine/putrescine transport system permease protein	putative 2-aminoethylphosphonate transport system permease
PP_1724	AAN67345	349.346	0.50108	0.24413	2.05252	0.0401196	0.0781373	K02054	ABC.SP.P1; putative spermidine/putrescine transport system permease protein	putative ABC-type 2-aminoethylphosphonate transporter permease
PP_1725	AAN67346	1610.04	0.604246	0.329249	1.83522	0.0664726	0.118016		NA	conserved protein of unknown function
PP_1726	AAN67347	11741.3	1.14853	0.370432	3.10051	0.00193185	0.00595464	K02055	ABC.SP.S; putative spermidine/putrescine transport system substrate-binding protein	ABC transporter, periplasmic binding protein
PP_1727	AAN67348	1023.59	0.227325	0.258435	0.879623	0.379064	0.481887		NA	Transcriptional regulator, GntR family
PP_1728	AAN67349	975.84	-0.169643	0.350559	-0.483921	0.628442	0.717214	K22044	ybiO; moderate conductance mechanosensitive channel	conserved membrane protein of unknown function
PP_1729	AAN67350	390.048	-0.909469	0.430817	-2.11103	0.0347693	0.0691865		NA	conserved protein of unknown function
PP_1730	AAN67351	1407.41	1.42861	0.283565	5.03801	4.7e-07	3.99e-06	K01267	DNPEP; aspartyl aminopeptidase [EC:3.4.11.21]	Probable M18 family aminopeptidase 2
PP_1732	AAN67352	495.395	0.847606	0.343489	2.46764	0.0136007	0.0313888	K03608	minE; cell division topological specificity factor	Cell division topological specificity factor
PP_1733	AAN67353	1802.14	1.23454	0.308086	4.00712	6.15e-05	0.000304108	K03609	minD; septum site-determining protein MinD	membrane ATPase of the MinC-MinD-MinE system
PP_1734	AAN67354	667.04	0.118204	0.372464	0.317357	0.750973	0.815926	K03610	minC; septum site-determining protein MinC	Probable septum site-determining protein MinC
PP_1735	AAN67355	290.301	0.978037	0.393173	2.48755	0.0128626	0.0300419	K02517	lpxL, htrB; Kdo2-lipid IVA lauroyltransferase/acyltransferase [EC:2.3.1.241 2.3.1.-]	Lipid A biosynthesis lauroyl acyltransferase
PP_1736	AAN67356	612.641	-0.826599	0.577055	-1.43244	0.152017	0.231688	K07001	K07001; NTE family protein	conserved protein of unknown function
PP_1737	AAN67357	1040.53	-0.610901	0.306982	-1.99002	0.0465883	0.0882067	K04754	mlaA, vacJ; phospholipid-binding lipoprotein MlaA	conserved protein of unknown function
PP_1738	AAN67358	1647.95	-0.914053	0.313454	-2.91607	0.00354476	0.00996589		NA	conserved exported protein of unknown function
PP_1739	AAN67359	91.8598	-1.07272	0.453575	-2.36504	0.018028	0.0398513		NA	conserved membrane protein of unknown function
PP_1740	AAN67360	928.442	-0.657828	0.346565	-1.89814	0.0576779	0.105116		NA	putative Beta (1-6) glucans synthase
PP_1741	AAN67361	1337.57	-0.50442	0.335886	-1.50176	0.133159	0.208608	K02002	proX; glycine betaine/proline transport system substrate-binding protein	choline / betaine / carnitine ABC transporter - substrate binding protein BetX
PP_1742	AAN67362	5512.32	-2.03538	0.784602	-2.59416	0.00948227	0.0231589		NA	conserved inner membrane protein of unknown function
PP_1743	AAN67363	16032.9	-1.60322	0.76484	-2.09615	0.0360691	0.0713858	K14393	actP; cation/acetate symporter	acetate permease
PP_1744	AAN67364	227.912	0.496689	0.437012	1.13656	0.255724	0.351484		NA	conserved exported protein of unknown function
PP_1745	AAN67365	474.681	-1.08652	0.229707	-4.73002	2.24e-06	1.58e-05		NA	Oxidoreductase, short chain dehydrogenase/reductase family
PP_1746	AAN67366	61.5696	-0.758511	0.35711	-2.12403	0.0336678	0.0673601	K03563	csrA; carbon storage regulator	putative carbon storage regulator, csrA-like
PP_1747	AAN67367	68.9749	0.514875	0.38902	1.32352	0.185663	0.270744	K09898	K09898; uncharacterized protein	conserved protein of unknown function, UPF0270 family
PP_1748	AAN67368	343.097	-0.863099	0.674174	-1.28023	NA	NA		NA	conserved protein of unknown function
PP_1749	AAN67369	874.417	0.303699	0.703829	0.431496	0.666108	0.749832		NA	GNAT family acetyltransferase
PP_1750	AAN67370	1423.67	1.31802	0.705441	1.86836	NA	NA	K01953	asnB, ASNS; asparagine synthase (glutamine-hydrolysing) [EC:6.3.5.4]	asparagine synthetase
PP_1751	AAN67371	705.805	-0.147835	0.537901	-0.274837	0.783441	0.840416	K15461	mnmC; tRNA 5-methylaminomethyl-2-thiouridine biosynthesis bifunctional protein [EC:2.1.1.61 1.5.-.-]	methyltransferase/FAD-dependent oxidoreductase
PP_1752	AAN67372	2788.08	0.739393	0.24352	3.03627	0.00239522	0.00719744	K23753	ppk2, pap; AMP-polyphosphate phosphotransferase [EC:2.7.4.33]	conserved protein of unknown function
PP_1753	AAN67373	386.71	0.0781346	0.373263	0.209328	0.834192	0.879894		NA	putative permease of the drug/metabolite transporter (DMT) superfamily
PP_1754	AAN67374	820.15	-0.0721067	0.304489	-0.236812	0.812803	0.863829		NA	conserved protein of unknown function
PP_1755	AAN67375	4726.07	0.848725	0.295072	2.87633	0.00402326	0.0110791	K01679	E4.2.1.2B, fumC, FH; fumarate hydratase, class II [EC:4.2.1.2]	fumarate hydratase (class 2)
PP_1756	AAN67376	1698.69	2.05289	0.330664	6.2084	5.35e-10	8.2e-09	K09924	K09924; uncharacterized protein	conserved exported protein of unknown function
PP_1757	AAN67377	727.756	1.64197	0.39251	4.18327	2.87e-05	0.000157311	K05527	bolA; BolA family transcriptional regulator, general stress-responsive regulator	DNA-binding transcriptional dual regulator
PP_1758	AAN67378	4662.06	-2.03398	0.305832	-6.65063	2.92e-11	5.84e-10	K07146	K07146; UPF0176 protein	putative sulfurtransferase containing rhodanese-like domain
PP_1759	AAN67379	1816.81	-2.18716	0.240971	-9.07644	1.12e-19	7.44e-18	K07396	K07396; putative protein-disulfide isomerase	conserved exported protein of unknown function
PP_1760	AAN67380	2355.64	-2.32318	0.325249	-7.14277	9.15e-13	2.39e-11		NA	ABC transporter, ATP-binding protein
PP_1761	AAN67381	13839.1	-0.865574	0.28044	-3.08649	0.00202535	0.0062046		NA	diguanylate cyclase with phosphodiesterase domain
PP_1762	AAN67382	5946.88	0.812903	0.294955	2.75602	0.00585089	0.0153366		NA	conserved protein of unknown function
PP_1763	AAN67383	2440.05	0.0273869	0.237774	0.115181	0.908302	0.931496		NA	putative oxidoreductase
PP_1764	AAN67384	723.467	1.11242	0.33484	3.32226	0.000892925	0.00307439	K22292	mupP; N-acetyl-D-muramate 6-phosphate phosphatase [EC:3.1.3.105]	Phosphoglycolate phosphatase 2
PP_1765	AAN67385	632.841	1.99766	0.316794	6.30584	2.87e-10	4.76e-09	K00568	ubiG; 2-polyprenyl-6-hydroxyphenyl methylase / 3-demethylubiquinone-9 3-methyltransferase [EC:2.1.1.222 2.1.1.64]	Ubiquinone biosynthesis O-methyltransferase
PP_1766	AAN67386	486.344	0.334192	0.350343	0.953899	0.340135	0.44315	K08963	mtnA; methylthioribose-1-phosphate isomerase [EC:5.3.1.23]	methylthioribose-1-phosphate isomerase
PP_1767	AAN67387	4123.7	2.35824	0.428066	5.50905	3.61e-08	3.96e-07	K02469	gyrA; DNA gyrase subunit A [EC:5.6.2.2]	DNA gyrase, subunit A
PP_1768	AAN67388	2054.9	1.61701	0.618248	2.61548	0.00891031	0.0220137	K00831	serC, PSAT1; phosphoserine aminotransferase [EC:2.6.1.52]	phosphoserine aminotransferase
PP_1769	AAN67389	2480.35	1.09393	0.607521	1.80065	0.0717576	0.125337	K14170	pheA; chorismate mutase / prephenate dehydratase [EC:5.4.99.5 4.2.1.51]	chorismate mutase/Prephenate dehydratase
PP_1770	AAN67390	4478.09	1.12449	0.348596	3.22578	0.00125631	0.00411686	K24018	K24018; cyclohexadieny/prephenate dehydrogenase / 3-phosphoshikimate 1-carboxyvinyltransferase [EC:1.3.1.43 1.3.1.12 2.5.1.19]	3-phosphoshikimate 1-carboxyvinyltransferase
PP_1771	AAN67391	4890.5	1.35778	0.36759	3.69374	0.000220984	0.000901298	K00945	cmk; CMP/dCMP kinase [EC:2.7.4.25]	Cytidylate kinase
PP_1772	AAN67392	45678.3	2.40297	0.466842	5.14729	2.64e-07	2.38e-06	K02945	RP-S1, rpsA; small subunit ribosomal protein S1	30S ribosomal protein S1
PP_1773	AAN67393	2198.45	-0.821142	0.386498	-2.12457	0.0336224	0.0672938	K05788	ihfB, himD; integration host factor subunit beta	Integration host factor subunit beta
PP_1774	AAN67394	1111.21	-0.416297	0.350899	-1.18637	0.235474	0.329413		NA	conserved exported protein of unknown function
PP_1775	AAN67395	595.763	0.440858	0.277584	1.5882	0.112242	0.181794	K07576	K07576; metallo-beta-lactamase family protein	Metallo-beta-lactamase family protein
PP_1776	AAN67396	3440.72	0.540239	0.393111	1.37426	0.16936	0.251911	K16011	algA, xanB, rfbA, wbpW, pslB; mannose-1-phosphate guanylyltransferase / mannose-6-phosphate isomerase [EC:2.7.7.13 5.3.1.8]	Mannose-6-phosphate isomerase/mannose-1-phosphate guanylyltransferase
PP_1777	AAN67397	1365.8	1.43285	0.473103	3.02862	0.0024567	0.00734209	K15778	pmm-pgm; phosphomannomutase / phosphoglucomutase [EC:5.4.2.8 5.4.2.2]	phosphomannomutase
PP_1778	AAN67398	515.788	1.56159	0.467452	3.34065	0.000835833	0.00289594	K09690	wzm, rfbA; homopolymeric O-antigen transport system permease protein	Lipopolysaccharide ABC export system, permease protein
PP_1779	AAN67399	1213.43	0.882616	0.511768	1.72464	0.0845923	0.143783	K09691	wzt, rfbB; homopolymeric O-antigen transport system ATP-binding protein [EC:7.5.2.14]	Lipopolysaccharide ABC export system, ATP-binding protein
PP_1780	AAN67400	8359.61	-0.00943535	0.444453	-0.0212291	0.983063	0.986469		NA	putative mannosyltransferase
PP_1781	AAN67401	963.557	-0.287228	0.341541	-0.840977	0.400361	0.503148		NA	putative O-acyltransferase
PP_1782	AAN67402	1241.54	2.21653	0.390798	5.6718	1.41e-08	1.72e-07	K01790	rfbC, rmlC; dTDP-4-dehydrorhamnose 3,5-epimerase [EC:5.1.3.13]	dTDP-4-dehydrorhamnose 3,5-epimerase
PP_1783	AAN67403	2837.16	2.73983	0.433067	6.32658	2.51e-10	4.28e-09	K00973	rfbA, rmlA, rffH; glucose-1-phosphate thymidylyltransferase [EC:2.7.7.24]	dTDP-glucose pyrophosphorylase
PP_1784	AAN67404	2020.87	2.02406	0.396807	5.10086	3.38e-07	2.96e-06	K00067	rfbD, rmlD; dTDP-4-dehydrorhamnose reductase [EC:1.1.1.133]	dTDP-4-dehydrorhamnose reductase
PP_1785	AAN67405	2998.01	2.33907	0.499408	4.68368	2.82e-06	1.95e-05	K01710	rfbB, rmlB, rffG; dTDP-glucose 4,6-dehydratase [EC:4.2.1.46]	dTDP-glucose 4,6-dehydratase 2
PP_1786	AAN67406	9686.95	0.933127	0.591333	1.57801	0.114564	0.18456		NA	putative Glycosyl transferase
PP_1787	AAN67407	6349.31	-0.603775	0.451733	-1.33658	0.181361	0.265527		NA	conserved protein of unknown function
PP_1788	AAN67408	4848.3	1.05304	0.470364	2.23879	0.0251698	0.0530184		NA	conserved protein of unknown function
PP_1789	AAN67409	1887.33	1.36373	0.505135	2.69973	0.00693956	0.0176521		NA	Hydrolase, haloacid dehalogenase-like family
PP_1790	AAN67410	2977.67	1.04759	0.558364	1.87618	0.0606311	0.10941		NA	putative Acylneuraminate cytidylyltransferase
PP_1791	AAN67411	8256.14	0.402277	0.60682	0.662926	0.507378	0.608456	K01666	mhpE; 4-hydroxy 2-oxovalerate aldolase [EC:4.1.3.39]	putative Aldolase/synthase
PP_1792	AAN67412	5305.55	0.38955	0.597443	0.652028	0.514383	0.615113		NA	Glycosyl transferase, group 2 family protein
PP_1793	AAN67413	3656.17	0.544388	0.357684	1.52198	0.128015	0.201816		NA	Glycosyl transferase, group 2 family protein
PP_1794	AAN67414	18659.7	2.41772	0.47219	5.12023	3.05e-07	2.71e-06		NA	conserved hypothetical protein
PP_1795	AAN67415	4324.65	2.77389	0.405417	6.84207	7.81e-12	1.8e-10		NA	conserved protein of unknown function
PP_1797	AAN67416	605.058	0.601135	0.276692	2.17258	0.0298121	0.0610443	K12537	hasE, prtE, rsaE, prsE, eexE; membrane fusion protein, type I secretion system	HlyD family secretion protein
PP_1798	AAN67417	588.892	0.398	0.201121	1.97891	0.0478263	0.0902093	K12340	tolC, bepC, cyaE, raxC, sapF, rsaF, hasF; outer membrane protein	Outer membrane efflux protein
PP_1799	AAN67418	6916.06	0.356683	0.298624	1.19442	0.232312	0.325651	K01711	gmd, GMDS; GDPmannose 4,6-dehydratase [EC:4.2.1.47]	GDP-mannose 4,6-dehydratase
PP_1800	AAN67419	1627.54	1.45504	0.321588	4.52454	6.05e-06	3.94e-05	K22252	tld; GDP-6-deoxy-D-talose 4-dehydrogenase [EC:1.1.1.135]	Oxidoreductase Rmd
PP_1801	AAN67420	1101.62	2.08974	0.401624	5.20323	1.96e-07	1.82e-06		NA	Glycosyl transferase WbpY
PP_1802	AAN67421	911.198	1.59113	0.41561	3.82841	0.000128972	0.000572263		NA	glycosyl transferase
PP_1803	AAN67422	661.29	0.121229	0.23574	0.514249	0.607078	0.69717	K24310	wbpV, wreQ; UDP-N-acetyl-alpha-D-quinovosamine dehydrogenase [EC:1.1.1.426]	UDP-sugar epimerase
PP_1804	AAN67423	370.757	-0.500229	0.303685	-1.64719	0.0995181	0.164577	K13007	wbpL; glycosyltransferase WbpL [EC:2.4.1.-]	Glycosyl transferase WbpL
PP_1805	AAN67424	2579.62	-0.578342	0.287912	-2.00875	0.0445637	0.0851058	K24300	wbpM, wbgZ, aatA; UDP-N-acetylglucosamine 4,6-dehydratase [EC:4.2.1.135]	Polysaccharide biosynthesis protein
PP_1806	AAN67425	868.219	0.400721	0.295779	1.3548	0.175481	0.258916	K06041	kdsD, kpsF; arabinose-5-phosphate isomerase [EC:5.3.1.13]	putative arabinose 5-phosphate isomerase
PP_1807	AAN67426	1137.15	0.788919	0.377795	2.08822	0.0367782	0.0724994	K01627	kdsA; 2-dehydro-3-deoxyphosphooctonate aldolase (KDO 8-P synthase) [EC:2.5.1.55]	2-dehydro-3-deoxyphosphooctonate aldolase
PP_1808	AAN67427	2669.91	1.8639	0.323022	5.77021	7.92e-09	1.02e-07	K01810	GPI, pgi; glucose-6-phosphate isomerase [EC:5.3.1.9]	glucose-6-phosphate isomerase
PP_1810	AAN67429	73.5328	-0.132528	0.372686	-0.355602	0.722139	0.795246		NA	conserved protein of unknown function
PP_1811	AAN67430	984.142	-1.68693	0.327432	-5.15198	2.58e-07	2.33e-06	K01791	wecB; UDP-N-acetylglucosamine 2-epimerase (non-hydrolysing) [EC:5.1.3.14]	UDP-N-acetylglucosamine-2-epimerase
PP_1812	AAN67431	48.7065	-1.52927	0.651653	-2.34675	0.018938	0.0415955		NA	conserved protein of unknown function
PP_1813	AAN67432	320.54	-0.769031	0.281483	-2.73207	0.00629386	0.0162272	K02237	comEA; competence protein ComEA	ComEA-related protein
PP_1814	AAN67433	901.214	-2.03164	0.375651	-5.40833	6.36e-08	6.57e-07		NA	conserved protein of unknown function
PP_1815	AAN67434	636.769	0.286199	0.29806	0.960205	0.336952	0.439732	K01591	pyrF; orotidine-5'-phosphate decarboxylase [EC:4.1.1.23]	Orotidine 5'-phosphate decarboxylase
PP_1816	AAN67435	1093.48	1.3178	0.273636	4.81587	1.47e-06	1.08e-05		NA	Alcohol dehydrogenase, zinc-containing
PP_1817	AAN67436	336.637	-0.981	0.507787	-1.93191	0.0533702	0.0984724		NA	Oxidoreductase, short-chain dehydrogenase/reductase family
PP_1818	AAN67437	53.5954	-0.706155	0.498281	-1.41718	0.15643	0.236649		NA	conserved exported protein of unknown function
PP_1819	AAN67438	2499.19	-1.23253	0.237368	-5.19247	2.08e-07	1.91e-06	K03406	mcp; methyl-accepting chemotaxis protein	Methyl-accepting chemotaxis transducer
PP_1820	AAN67439	665.289	-0.2485	0.301657	-0.823783	0.410063	0.512656	K05782	benE; benzoate membrane transport protein	Benzoate transport protein
PP_1821	AAN67440	1257.54	0.211043	0.34847	0.605628	0.544762	0.642955	K00799	GST, gst; glutathione S-transferase [EC:2.5.1.18]	Glutathione S-transferase family protein
PP_1822	AAN67441	335.585	0.736945	0.405385	1.81789	0.0690812	0.1219		NA	conserved protein of unknown function
PP_1823	AAN67442	924.35	1.98477	0.293546	6.76135	1.37e-11	2.94e-10	K01495	GCH1, folE; GTP cyclohydrolase IA [EC:3.5.4.16]	GTP cyclohydrolase 1
PP_1824	AAN67443	803.756	-0.564987	0.266119	-2.12306	0.0337486	0.0674236		NA	Smr domain protein
PP_1825	AAN67444	1319.21	-1.52091	0.28978	-5.2485	1.53e-07	1.46e-06		NA	conserved exported protein of unknown function
PP_1826	AAN67445	1678.07	-0.319912	0.333958	-0.957941	0.338092	0.441011		NA	Hydrolase, isochorismatase family
PP_1827	AAN67446	855.429	0.776657	0.220429	3.5234	0.000426052	0.00160009	K07320	prmB; ribosomal protein L3 glutamine methyltransferase [EC:2.1.1.298]	N5-glutamine S-adenosyl-L-methionine-dependent methyltransferase
PP_1828	AAN67447	1085.19	-0.776977	0.315048	-2.46622	0.0136548	0.0314873		NA	conserved protein of unknown function
PP_1829	AAN67448	382.847	-1.48383	0.696883	-2.12923	0.0332351	0.0667098	K06889	K06889; uncharacterized protein	Hydrolase, alpha/beta fold family
PP_1830	AAN67449	2140.96	0.985348	0.256155	3.84668	0.00011973	0.000536009	K01736	aroC; chorismate synthase [EC:4.2.3.5]	Chorismate synthase
PP_1831	AAN67450	539.394	0.307803	1.11699	0.275565	NA	NA	K05820	hcaT; MFS transporter, PPP family, 3-phenylpropionic acid transporter	putative Membrane protein
PP_1832	AAN67451	827.708	1.67843	0.69624	2.4107	0.0159218	0.0358876	K08967	mtnD, mtnZ, ADI1; 1,2-dihydroxy-3-keto-5-methylthiopentene dioxygenase [EC:1.13.11.53 1.13.11.54]	putative Oxidase
PP_1833	AAN67452	3965.76	0.917951	0.779156	1.17814	0.238742	0.332884		NA	conserved protein of unknown function
PP_1834	AAN67453	395.817	-0.205771	0.344817	-0.596753	0.550672	0.648501	K06867	K06867; uncharacterized protein	conserved protein of unknown function
PP_1835	AAN67454	335.207	2.09806	0.250833	8.36438	6.04e-17	2.89e-15		NA	conserved protein of unknown function
PP_1836	AAN67455	424.188	-0.436345	0.335129	-1.30202	0.19291	0.279561	K07238	TC.ZIP, zupT, ZRT3, ZIP2; zinc transporter, ZIP family	putative metal transporter, ZIP family
PP_1837	AAN67456	389.625	-0.0476303	0.326094	-0.146063	0.883872	0.913766		NA	conserved protein of unknown function
PP_1838	AAN67457	1580.05	1.44478	0.353172	4.09088	4.3e-05	0.000220976		NA	conserved membrane protein of unknown function
PP_1839	AAN67458	220.3	1.18442	0.479517	2.47004	0.0135098	0.0312184		NA	conserved protein of unknown function
PP_1840	AAN67459	11842.1	-2.0863	0.43165	-4.83331	1.34e-06	1e-05		NA	conserved protein of unknown function
PP_1841	AAN67460	7535.57	-3.06932	0.461898	-6.64503	3.03e-11	6.04e-10		NA	Cytochrome c family protein
PP_1842	AAN67461	423.794	0.870847	0.34999	2.48821	0.012839	0.0300085		NA	Glutamine amidotransferase, class I
PP_1843	AAN67462	1470.69	-0.510772	0.298969	-1.70844	0.087554	0.147768	K03284	corA; magnesium transporter	Mg2+/Co2+ transporter
PP_1844	AAN67463	178.034	0.128992	0.382893	0.336889	0.736201	0.804644	K00655	plsC; 1-acyl-sn-glycerol-3-phosphate acyltransferase [EC:2.3.1.51]	1-acyl-sn-glycerol-3-phosphate acyltransferase
PP_1845	AAN67464	893.405	0.16807	0.238349	0.705141	0.480723	0.581944	K01692	paaF, echA; enoyl-CoA hydratase [EC:4.2.1.17]	Enoyl-CoA hydratase/isomerase family protein
PP_1846	AAN67465	2096.86	-1.42207	0.338634	-4.19944	2.68e-05	0.000148257	K00986	ltrA; RNA-directed DNA polymerase [EC:2.7.7.49]	Group II intron-encoding maturase
PP_1847	AAN67466	440.031	-0.400906	0.280182	-1.43088	0.152465	0.232115	K02014	TC.FEV.OM; iron complex outermembrane recepter protein	putative TonB-dependent ferric siderophore receptor
PP_1849	AAN67468	975.012	0.368988	0.269528	1.36902	0.170994	0.254204		NA	conserved protein of unknown function
PP_1850	AAN67469	269.577	-1.82179	0.655297	-2.7801	0.00543429	0.0144094		NA	putative uncharacterized transporter YgaY
PP_1852	AAN67471	989.028	0.0373571	0.31605	0.1182	0.905909	0.929909	K00059	fabG, OAR1; 3-oxoacyl-[acyl-carrier protein] reductase [EC:1.1.1.100]	putative enoyl-[acyl-carrier-protein] reductase (NADPH, B-specific)
PP_1853	AAN67472	260.438	-1.23581	0.516775	-2.39139	0.0167848	0.0375102		NA	Transcriptional regulator, LysR family
PP_1854	AAN67473	218.995	-0.125594	0.226172	-0.555303	0.578687	0.673707		NA	conserved protein of unknown function
PP_1855	AAN67474	207.416	0.00441266	0.306933	0.0143766	0.988529	0.990871		NA	conserved exported protein of unknown function
PP_1857	AAN67476	340.042	-0.924184	0.500638	-1.84601	0.0648902	0.115842		NA	EF-P arginine 32 rhamnosyl-transferase
PP_1858	AAN67477	3194.41	4.24383	0.416387	10.192	2.15e-24	2.37e-22	K02356	efp; elongation factor P	elongation factor P
PP_1859	AAN67478	3846.01	-0.0234075	0.334192	-0.0700419	0.94416	0.959197	K04063	osmC, ohr; lipoyl-dependent peroxiredoxin [EC:1.11.1.28]	Organic hydroperoxide resistance protein
PP_1860	AAN67479	593.194	-1.38674	0.297064	-4.66815	3.04e-06	2.09e-05	K23775	ohrR; MarR family transcriptional regulator, organic hydroperoxide resistance regulator	Organic hydroperoxide resistance transcriptional regulator
PP_1861	AAN67480	456.869	-1.05643	0.469851	-2.24843	0.024549	0.0519008		NA	Transcriptional regulator, LysR family
PP_1862	AAN67481	159.812	-0.730664	0.542996	-1.34562	0.178426	0.262148	K07090	K07090; uncharacterized protein	conserved membrane protein of unknown function
PP_1863	AAN67482	712.23	-0.204106	0.382723	-0.533299	0.593827	0.687282		NA	Transcriptional regulator, LysR family
PP_1864	AAN67483	320.559	-4.37065	0.412211	-10.603	2.89e-26	3.78e-24		NA	conserved protein of unknown function
PP_1865	AAN67484	501.903	-0.227962	0.267256	-0.852971	0.393675	0.496562		NA	transposase
PP_1866	AAN67485	1514.66	0.176	0.293869	0.598907	0.549235	0.647033	K01626	E2.5.1.54, aroF, aroG, aroH; 3-deoxy-7-phosphoheptulonate synthase [EC:2.5.1.54]	Phospho-2-dehydro-3-deoxyheptonate aldolase
PP_1867	AAN67486	317.942	-0.0969174	0.368021	-0.263347	0.792283	0.847752		NA	conserved protein of unknown function
PP_1868	AAN67487	1763.32	1.16553	0.264258	4.41058	1.03e-05	6.37e-05	K05592	deaD, cshA; ATP-dependent RNA helicase DeaD [EC:3.6.4.13]	ATP-dependent DEAD-box RNA helicase DeaD
PP_1869	AAN67488	205.974	-1.14298	0.402051	-2.84289	0.00447068	0.0121771	K15777	DODA; 4,5-DOPA dioxygenase extradiol [EC:1.13.11.-]	4,5-DOPA-dioxygenase
PP_1870	AAN67489	151.711	0.135145	0.504624	0.267813	0.788843	0.845387	K00569	TPMT, tpmT; thiopurine S-methyltransferase [EC:2.1.1.67]	putative thiopurine S-methyltransferase
PP_1871	AAN67490	2659.6	-0.863004	0.286495	-3.01229	0.00259289	0.00768645	K03799	htpX; heat shock protein HtpX [EC:3.4.24.-]	Protease HtpX
PP_1872	AAN67491	978.859	1.75143	0.286795	6.10691	1.02e-09	1.49e-08	K14260	alaA; alanine-synthesizing transaminase [EC:2.6.1.66 2.6.1.2]	glutamate-pyruvate aminotransferase
PP_1873	AAN67492	1006.66	0.794461	0.287616	2.76223	0.0057408	0.0150696	K07305	msrB; peptide-methionine (R)-S-oxide reductase [EC:1.8.4.12]	Peptide methionine sulfoxide reductase MsrB
PP_1874	AAN67493	644.486	0.584959	0.272398	2.14744	0.0317582	0.0644111	K00432	gpx, btuE, bsaA; glutathione peroxidase [EC:1.11.1.9]	Hydroperoxy fatty acid reductase gpx1
PP_1875	AAN67494	1759.58	0.0775543	0.213667	0.362968	0.716628	0.790917	K20973	sagS; two-component system, sensor histidine kinase SagS [EC:2.7.13.3]	Sensor histidine kinase/response regulator
PP_1876	AAN67495	369.05	0.489446	0.422329	1.15892	0.246489	0.340834	K06923	K06923; uncharacterized protein	putative ATP/GTP-binding protein of the AAA+ family
PP_1877	AAN67496	600.457	-0.56665	0.290277	-1.9521	0.0509259	0.0949169	K08968	msrC; L-methionine (R)-S-oxide reductase [EC:1.8.4.14]	free methionine-(R)-sulfoxide reductase
PP_1878	AAN67497	2232.13	-1.4756	0.280571	-5.25927	1.45e-07	1.39e-06		NA	conserved protein of unknown function
PP_1879	AAN67498	421.284	-0.215983	0.267266	-0.808118	0.419023	0.521126		NA	conserved protein of unknown function
PP_1880	AAN67499	445.907	-1.1669	0.378032	-3.08678	0.00202334	0.0062019		NA	Outer membrane autotransporter
PP_1881	AAN67500	536.405	-0.761243	0.276663	-2.75152	0.00593197	0.0154975		NA	conserved protein of unknown function
PP_1882	AAN67501	658.601	-0.700953	0.420422	-1.66726	0.0954625	0.158729		NA	conserved membrane protein of unknown function
PP_1883	AAN67502	238.149	-2.17096	0.566435	-3.83268	NA	NA		NA	protein of unknown function
PP_1884	AAN67503	402.745	-0.177713	0.324613	-0.547461	0.584062	0.678528		NA	conserved protein of unknown function
PP_1885	AAN67504	268.283	-0.952165	0.449169	-2.11984	0.0340197	0.067916		NA	conserved protein of unknown function
PP_1886	AAN67505	496.219	0.273389	0.319343	0.856098	0.391944	0.494604		NA	conserved protein of unknown function
PP_1887	AAN67506	2342.02	-0.0867979	0.258989	-0.335141	0.737519	0.80566		NA	conserved protein of unknown function
PP_1888	AAN67507	271.235	-0.881171	0.32043	-2.74996	0.00596024	0.0155566		NA	Fimbrial protein
PP_1889	AAN67508	290.738	-0.825619	0.3326	-2.48232	0.013053	0.0304035	K07347	fimD, fimC, mrkC, htrE, cssD; outer membrane usher protein	Type 1 pili subunit FimD
PP_1890	AAN67509	40.0729	-0.230989	0.612928	-0.376862	0.706276	0.782665		NA	Type 1 pili chaperone protein FimC
PP_1891	AAN67510	102.832	0.667411	0.431896	1.54531	0.122272	0.194715		NA	Type 1 pili subunit FimI
PP_1892	AAN67511	950.945	-0.204353	0.287577	-0.710601	0.477331	0.578985		NA	conserved protein of unknown function
PP_1893	AAN67512	6002.37	0.226444	0.314775	0.719384	0.471905	0.573794	K06445	fadE; acyl-CoA dehydrogenase [EC:1.3.99.-]	medium-long chain acyl-CoA dehydrogenase
PP_1894	AAN67513	1490.47	1.87105	0.357511	5.23353	1.66e-07	1.57e-06	K00799	GST, gst; glutathione S-transferase [EC:2.5.1.18]	glutathione S-transferase reducing arsenate to arsenite
PP_1895	AAN67514	725.436	1.69607	0.303134	5.59512	2.2e-08	2.54e-07	K01990	ABC-2.A; ABC-2 type transport system ATP-binding protein	putative ABC transporter - ATP binding subunit
PP_1896	AAN67515	529.668	1.74756	0.330985	5.27989	1.29e-07	1.26e-06	K01992	ABC-2.P; ABC-2 type transport system permease protein	putative ABC transporter - permease subunit
PP_1897	AAN67516	634.479	-2.84339	0.676341	-4.20408	NA	NA	K02238	comEC; competence protein ComEC	DNA internalization-related competence protein ComEC/Rec2
PP_1898	AAN67517	368.025	1.65757	0.229873	7.21081	5.56e-13	1.51e-11	K03561	exbB; biopolymer transport protein ExbB	MotA/TolQ/ExbB proton channel family protein
PP_1899	AAN67518	194.744	1.32941	0.381997	3.48017	0.000501093	0.00185034	K03559	exbD; biopolymer transport protein ExbD	ExbD/TolR family protein
PP_1900	AAN67519	569.407	0.21512	0.498619	0.431433	0.666154	0.749832	K00912	lpxK; tetraacyldisaccharide 4'-kinase [EC:2.7.1.130]	Tetraacyldisaccharide 4'-kinase
PP_1901	AAN67520	138.69	1.53358	0.52876	2.90034	0.00372759	0.0103656	K09791	K09791; uncharacterized protein	conserved protein of unknown function, UPF0434 family
PP_1902	AAN67521	903.656	0.956166	0.402714	2.37431	0.0175819	0.0390064	K00979	kdsB; 3-deoxy-manno-octulosonate cytidylyltransferase (CMP-KDO synthetase) [EC:2.7.7.38]	3-deoxy-manno-octulosonate cytidylyltransferase
PP_1903	AAN67522	254.059	0.0814556	0.355489	0.229136	0.818763	0.866981	K25307	wzb, etp; low molecular weight protein-tyrosine phosphatase [EC:3.1.3.48]	putative phosphotyrosine-protein phosphatase
PP_1904	AAN67523	361.799	0.875502	0.364125	2.4044	0.016199	0.036423	K00075	murB; UDP-N-acetylmuramate dehydrogenase [EC:1.3.1.98]	UDP-N-acetylenolpyruvoylglucosamine reductase
PP_1905	AAN67524	5035.97	1.53136	0.444352	3.44627	0.000568376	0.0020628	K08300	rne; ribonuclease E [EC:3.1.26.12]	ribonuclease E
PP_1907	AAN67525	341.613	0.798124	0.266871	2.99068	0.0027836	0.00816819	K01091	gph; phosphoglycolate phosphatase [EC:3.1.3.18]	Hydrolase, haloacid dehalogenase-like family
PP_1908	AAN67526	407.868	0.649826	0.333709	1.94728	0.0515009	0.0958262	K04773	sppA; protease IV [EC:3.4.21.-]	putative Peptidase
PP_1909	AAN67527	247.828	-0.155468	0.267082	-0.582097	0.560501	0.656843	K25422	yceF; 7-methyl-GTP pyrophosphatase [EC:3.6.1.-]	putative septum formation protein
PP_1910	AAN67528	6118.36	-0.136948	0.37723	-0.363035	0.716579	0.790917	K07040	yceD, ylbN; DUF177 domain-containing protein	conserved protein of unknown function
PP_1911	AAN67529	572.086	0.373935	0.360621	1.03692	0.299773	0.399939	K02911	RP-L32, MRPL32, rpmF; large subunit ribosomal protein L32	50S ribosomal protein L32
PP_1912	AAN67530	736.965	1.6813	0.233616	7.19686	6.16e-13	1.67e-11	K03621	plsX; phosphate acyltransferase [EC:2.3.1.274]	Phosphate acyltransferase
PP_1913	AAN67531	2580	2.38047	0.258329	9.21488	3.12e-20	2.23e-18	K00645	fabD, MCAT, MCT1; [acyl-carrier-protein] S-malonyltransferase [EC:2.3.1.39]	malonyl-CoA-ACP transacylase
PP_1914	AAN67532	4832.88	2.2803	0.334435	6.81837	9.21e-12	2.08e-10	K00059	fabG, OAR1; 3-oxoacyl-[acyl-carrier protein] reductase [EC:1.1.1.100]	3-oxoacyl-[acyl-carrier-protein] reductase subunit
PP_1915	AAN67533	21287.8	2.23021	0.443016	5.03415	4.8e-07	4.06e-06	K02078	acpP; acyl carrier protein	acyl carrier protein
PP_1916	AAN67534	4994.77	2.8282	0.306739	9.22023	2.96e-20	2.15e-18	K09458	fabF, OXSM, CEM1; 3-oxoacyl-[acyl-carrier-protein] synthase II [EC:2.3.1.179]	beta-ketoacyl-ACP synthase II / 3-oxo-cis-vaccenoyl-[acp] synthase / FabF / KASII / acetoacetyl-[acp] synthase
PP_1917	AAN67535	523.291	2.15649	0.401089	5.37658	7.59e-08	7.68e-07	K02619	pabC; 4-amino-4-deoxychorismate lyase [EC:4.1.3.38]	4-amino-4-deoxychorismate lyase
PP_1918	AAN67536	1185.75	1.23574	0.249388	4.95511	7.23e-07	5.87e-06	K07082	mltG; peptidoglycan lytic transglycosylase G [EC:4.2.2.29]	septation protein
PP_1920	AAN67537	0	NA	NA	NA	NA	NA		NA	conserved protein of unknown function
PP_1921	AAN67538	0	NA	NA	NA	NA	NA		NA	conserved protein of unknown function
PP_1922	AAN67539	0	NA	NA	NA	NA	NA		NA	conserved protein of unknown function
PP_1923	AAN67540	0	NA	NA	NA	NA	NA		NA	conserved protein of unknown function
PP_1924	AAN67541	0	NA	NA	NA	NA	NA		NA	putative Phosphinothricin N-acetyltransferase
PP_1925	AAN67542	0	NA	NA	NA	NA	NA	K07222	K07222; putative flavoprotein involved in K+ transport	putative Monooxygenase
PP_1926	AAN67543	0	NA	NA	NA	NA	NA		NA	putative phosphotyrosine-protein phosphatase
PP_1927	AAN67544	0	NA	NA	NA	NA	NA	K11811	arsH; arsenical resistance protein ArsH	putative Arsenical resistance protein ArsH
PP_1928	AAN67545	0	NA	NA	NA	NA	NA	K03741	arsC; arsenate reductase (thioredoxin) [EC:1.20.4.4]	arsenate reductase
PP_1929	AAN67546	0	NA	NA	NA	NA	NA	K03893	arsB; arsenical pump membrane protein	arsenite/antimonite transporter
PP_1930	AAN67547	0	NA	NA	NA	NA	NA	K03892	arsR; ArsR family transcriptional regulator, arsenate/arsenite/antimonite-responsive transcriptional repressor	arsenic resistance transcriptional regulator
PP_1931	AAN67548	0	NA	NA	NA	NA	NA		NA	conserved protein of unknown function
PP_1932	AAN67549	0	NA	NA	NA	NA	NA		NA	conserved protein of unknown function
PP_1934	AAN67551	0	NA	NA	NA	NA	NA		NA	conserved protein of unknown function
PP_1935	AAN67552	0	NA	NA	NA	NA	NA		NA	Transcriptional regulator, Cro/CI family
PP_1936	AAN67553	0	NA	NA	NA	NA	NA		NA	conserved membrane protein of unknown function
PP_1937	AAN67554	0	NA	NA	NA	NA	NA		NA	putative helicase
PP_1938	AAN67555	0	NA	NA	NA	NA	NA		NA	conserved protein of unknown function
PP_1940	AAN67556	0	NA	NA	NA	NA	NA	K03406	mcp; methyl-accepting chemotaxis protein	Methyl-accepting chemotaxis transducer
PP_1941	AAN67557	0	NA	NA	NA	NA	NA		NA	conserved protein of unknown function
PP_1942	AAN67558	0	NA	NA	NA	NA	NA		NA	Transcriptional regulator, LysR family
PP_1943	AAN67559	0	NA	NA	NA	NA	NA	K01433	purU; formyltetrahydrofolate deformylase [EC:3.5.1.10]	formyltetrahydrofolate deformylase
PP_1944	AAN67560	0	NA	NA	NA	NA	NA		NA	putative Aminomethyltransferase
PP_1945	AAN67561	0	NA	NA	NA	NA	NA	K01491	folD; methylenetetrahydrofolate dehydrogenase (NADP+) / methenyltetrahydrofolate cyclohydrolase [EC:1.5.1.5 3.5.4.9]	methylenetetrahydrofolate dehydrogenase/methenyltetrahydrofolate cyclohydrolase
PP_1946	AAN67562	0	NA	NA	NA	NA	NA		NA	Oxidoreductase, short chain dehydrogenase/reductase family
PP_1947	AAN67563	0	NA	NA	NA	NA	NA		NA	conserved protein of unknown function
PP_1948	AAN67564	0	NA	NA	NA	NA	NA		NA	Benzaldehyde dehydrogenase
PP_1949	AAN67565	0	NA	NA	NA	NA	NA	K00108	betA, CHDH; choline dehydrogenase [EC:1.1.99.1]	Oxidoreductase, GMC family
PP_1950	AAN67566	0	NA	NA	NA	NA	NA	K22553	CYP199A2; 4-methoxybenzoate monooxygenase (O-demethylating) [EC:1.14.99.15]	conserved protein of unknown function
PP_1951	AAN67567	0	NA	NA	NA	NA	NA		NA	Oxidoreductase, short chain dehydrogenase/reductase family
PP_1952	AAN67568	0	NA	NA	NA	NA	NA		NA	Metallo-beta-lactamase family protein
PP_1953	AAN67569	0	NA	NA	NA	NA	NA		NA	Oxidoreductase, short chain dehydrogenase/reductase family
PP_1954	AAN67570	0	NA	NA	NA	NA	NA		NA	conserved protein of unknown function
PP_1955	AAN67571	0	NA	NA	NA	NA	NA		NA	Cytochrome P450 family protein
PP_1956	AAN67572	0	NA	NA	NA	NA	NA		NA	conserved exported protein of unknown function
PP_1957	AAN67573	0	NA	NA	NA	NA	NA	K03863	vanB; vanillate monooxygenase ferredoxin subunit	Oxidoreductase, Pdr/VanB family
PP_1958	AAN67574	0	NA	NA	NA	NA	NA		NA	conserved protein of unknown function
PP_1959	AAN67575	0	NA	NA	NA	NA	NA		NA	conserved protein of unknown function
PP_1960	AAN67576	0	NA	NA	NA	NA	NA		NA	conserved protein of unknown function
PP_1961	AAN67577	0	NA	NA	NA	NA	NA		NA	conserved protein of unknown function
PP_1962	AAN67578	0	NA	NA	NA	NA	NA		NA	Site-specific recombinase, phage integrase family
PP_1963	AAN67579	0	NA	NA	NA	NA	NA		NA	conserved protein of unknown function
PP_1964	AAN67580	0	NA	NA	NA	NA	NA		NA	putative dGMP, dTMP, dhydroxyCMP kinase
PP_1966	AAN67581	620.61	0.3352	0.238974	1.40266	0.160718	0.241537	K02341	holB; DNA polymerase III subunit delta' [EC:2.7.7.7]	DNA polymerase III subunit delta'
PP_1967	AAN67582	626.908	0.390146	0.214595	1.81805	0.0690559	0.121895	K03424	tatD; TatD DNase family protein [EC:3.1.21.-]	tRNA D-aminoacylase
PP_1968	AAN67583	1223.37	1.9887	0.395275	5.03119	4.87e-07	4.12e-06		NA	TetR family transcriptional regulator
PP_1969	AAN67584	238.898	0.148428	0.337177	0.440208	0.659787	0.74541	K03639	moaA, CNX2; GTP 3',8-cyclase [EC:4.1.99.22]	putative Molybdenum cofactor biosynthesis protein A
PP_1970	AAN67585	335.602	0.468228	0.320442	1.4612	0.143962	0.221746		NA	putative Lipoprotein
PP_1971	AAN67586	528.52	-0.156441	0.314647	-0.497194	0.619052	0.707966	K09986	K09986; uncharacterized protein	conserved protein of unknown function
PP_1972	AAN67587	2315.29	2.67398	0.267642	9.9909	1.67e-23	1.67e-21	K00832	tyrB; aromatic-amino-acid transaminase [EC:2.6.1.57]	aromatic-amino-acid aminotransferase
PP_1974	AAN67589	1939.83	0.385108	0.238858	1.61229	0.106899	0.174501	K03702	uvrB; excinuclease ABC subunit B	excinuclease UvrABC protein B
PP_1975	AAN67590	308.356	0.267683	0.24428	1.09581	0.273164	0.371282	K03446	emrB; MFS transporter, DHA2 family, multidrug resistance protein	putative EmrB/QacA family drug resistance transporter
PP_1976	AAN67591	265.458	-1.12609	0.502161	-2.24249	0.0249298	0.052654	K03543	emrA; membrane fusion protein, multidrug efflux system	HlyD family secretion protein
PP_1977	AAN67592	1853.48	0.945838	0.328604	2.87835	0.0039976	0.011025	K01885	EARS, gltX; glutamyl-tRNA synthetase [EC:6.1.1.17]	Glutamate--tRNA ligase
PP_1978	AAN67593	109.669	-0.998354	0.468223	-2.13222	0.0329888	0.0662908	K16137	nemR; TetR/AcrR family transcriptional regulator, transcriptional repressor for nem operon	Transcriptional regulator, TetR family
PP_1979	AAN67594	211.693	-1.51768	0.493362	-3.07619	0.00209665	0.0063981		NA	putative Hydrolase
PP_1980	AAN67595	571.475	0.594517	0.278888	2.13174	0.0330282	0.0663457	K07107	ybgC; acyl-CoA thioester hydrolase [EC:3.1.2.-]	conserved protein of unknown function
PP_1981	AAN67596	512.582	0.628124	0.333658	1.88254	0.0597628	0.108139	K05541	dusC; tRNA-dihydrouridine synthase C [EC:1.-.-.-]	tRNA-dihydrouridine synthase C
PP_1982	AAN67597	1011.94	0.0559816	0.402044	0.139242	0.889259	0.917783	K04080	ibpA; molecular chaperone IbpA	small heat shock protein IbpA
PP_1983	AAN67598	8900.79	-0.899083	0.279204	-3.22016	0.00128118	0.00418092		NA	PAS/PAC/GAF sensor-containing diguanylate cyclase/phosphodiesterase
PP_1984	AAN67599	488.838	-0.168067	0.230736	-0.728396	0.466371	0.568518		NA	Transcriptional regulator, LysR family
PP_1985	AAN67600	4918.34	2.33896	0.325208	7.19219	6.38e-13	1.7e-11	K01703	leuC, IPMI-L; 3-isopropylmalate/(R)-2-methylmalate dehydratase large subunit [EC:4.2.1.33 4.2.1.35]	3-isopropylmalate dehydratase large subunit
PP_1986	AAN67601	1563.41	1.59361	0.420686	3.78813	0.000151785	0.000653972	K01704	leuD, IPMI-S; 3-isopropylmalate/(R)-2-methylmalate dehydratase small subunit [EC:4.2.1.33 4.2.1.35]	3-isopropylmalate dehydratase small subunit
PP_1987	AAN67602	993.446	0.735041	0.29458	2.49522	0.0125881	0.0295476		NA	Methlytransferase, UbiE/COQ5 family
PP_1988	AAN67603	3934.72	0.788126	0.364985	2.15934	0.030824	0.0628591	K00052	leuB, IMDH; 3-isopropylmalate dehydrogenase [EC:1.1.1.85]	3-isopropylmalate dehydrogenase
PP_1989	AAN67604	4910.14	1.65323	0.400663	4.12623	3.69e-05	0.000196218	K00133	asd; aspartate-semialdehyde dehydrogenase [EC:1.2.1.11]	Aspartate-semialdehyde dehydrogenase
PP_1990	AAN67605	545.186	-0.380227	0.254965	-1.49129	0.135885	0.212216		NA	transposase
PP_1992	AAN67607	925.69	-0.979389	0.26325	-3.72037	0.000198929	0.000821703	K00133	asd; aspartate-semialdehyde dehydrogenase [EC:1.2.1.11]	aspartate-semialdehyde dehydrogenase
PP_1993	AAN67608	10109.6	-0.320815	0.275702	-1.16363	0.244574	0.338933	K08086	fimV; pilus assembly protein FimV	putative motility protein fimV
PP_1995	AAN67609	1012.01	1.10409	0.282575	3.90726	9.33e-05	0.00043526	K01817	trpF; phosphoribosylanthranilate isomerase [EC:5.3.1.24]	N-(5'-phosphoribosyl)anthranilate isomerase
PP_1996	AAN67610	1987.65	2.49472	0.458994	5.43519	5.47e-08	5.73e-07	K01963	accD; acetyl-CoA carboxylase carboxyl transferase subunit beta [EC:6.4.1.2 2.1.3.15]	acetyl-coenzyme A carboxylase carboxyl transferase subunit beta
PP_1997	AAN67611	1950.71	0.985598	0.311136	3.16774	0.00153627	0.00489719	K11754	folC; dihydrofolate synthase / folylpolyglutamate synthase [EC:6.3.2.12 6.3.2.17]	folypolyglutamate synthase/dihydrofolate synthase
PP_1998	AAN67612	793.383	0.465119	0.308705	1.50668	0.131893	0.206863	K03749	dedD; DedD protein	putative cell division protein
PP_1999	AAN67613	250.129	1.25697	0.316963	3.96566	7.32e-05	0.000351707	K03558	cvpA; membrane protein required for colicin V production	membrane protein required for colicin V production
PP_2000	AAN67614	1261.18	1.48598	0.387155	3.8382	0.000123941	0.00055351	K00764	purF, PPAT; amidophosphoribosyltransferase [EC:2.4.2.14]	amidophosphoribosyl transferase
PP_2001	AAN67615	991.258	0.334569	0.409704	0.81661	0.414152	0.516586	K10764	metZ; O-succinylhomoserine sulfhydrylase [EC:2.5.1.-]	O-succinylhomoserine sulfhydrylase
PP_2002	AAN67616	515.067	-0.50273	0.334792	-1.50162	0.133195	0.208608		NA	putative enzyme
PP_2003	AAN67617	597.445	-0.599026	0.275679	-2.17291	0.0297868	0.0610152		NA	conserved protein of unknown function
PP_2004	AAN67618	5094.73	2.63264	0.324716	8.10752	5.17e-16	2.29e-14		NA	Transcriptional regulator, AraC family
PP_2005	AAN67619	593.396	0.416166	0.229946	1.80984	0.0703208	0.123398		NA	conserved exported protein of unknown function
PP_2006	AAN67620	8278.02	0.267868	0.332578	0.805429	0.420572	0.522382		NA	conserved membrane protein of unknown function
PP_2007	AAN67621	2874.58	0.179004	0.306367	0.584281	0.559031	0.655399		NA	P-47-related protein
PP_2008	AAN67622	681.504	-0.64875	0.40207	-1.61353	0.10663	0.174192	K00219	fadH; 2,4-dienoyl-CoA reductase (NADPH2) [EC:1.3.1.34]	2,4-dienoyl-CoA reductase
PP_2009	AAN67623	444.061	-0.323456	0.374287	-0.864193	0.387482	0.490237	K01505	E3.5.99.7; 1-aminocyclopropane-1-carboxylate deaminase [EC:3.5.99.7]	putative 1-aminocyclopropane-1-carboxylate deaminase
PP_2010	AAN67624	1110.24	0.301368	0.234068	1.28752	0.197912	0.285504	K12262	cybB; superoxide oxidase [EC:1.10.3.17]	Cytochrome b561
PP_2011	AAN67625	3053.41	-0.555502	0.295424	-1.88035	0.0600601	0.108522	K09977	K09977; uncharacterized protein	conserved exported protein of unknown function
PP_2012	AAN67626	694.619	0.227001	0.24844	0.913707	0.360871	0.464447	K00858	ppnK, NADK; NAD+ kinase [EC:2.7.1.23]	Probable inorganic polyphosphate/ATP-NAD kinase
PP_2013	AAN67627	595.87	-0.33286	0.287068	-1.15952	0.246246	0.34067		NA	conserved protein of unknown function
PP_2014	AAN67628	611.85	-0.368113	0.213832	-1.7215	0.0851593	0.144613	K02441	glpG; rhomboid protease GlpG [EC:3.4.21.105]	conserved membrane protein of unknown function
PP_2015	AAN67629	263.747	-0.045666	0.373573	-0.122241	0.902708	0.927452	K09916	K09916; uncharacterized protein	conserved protein of unknown function
PP_2016	AAN67630	716.004	0.152714	0.287669	0.530869	0.595509	0.688194		NA	conserved protein of unknown function
PP_2017	AAN67631	3208.98	0.603527	0.352221	1.71349	0.0866229	0.146466	K01256	pepN; aminopeptidase N [EC:3.4.11.2]	aminopeptidase N
PP_2018	AAN67632	1576.77	-2.09031	0.373952	-5.58979	2.27e-08	2.6e-07		NA	BNR domain protein
PP_2019	AAN67633	4259.6	-1.79994	0.351401	-5.12217	3.02e-07	2.68e-06	K07003	K07003; uncharacterized protein	putative multidrug efflux transporter, RND family
PP_2020	AAN67634	247.419	-0.403454	0.360195	-1.1201	0.262672	0.359329		NA	putative Lipoprotein
PP_2021	AAN67635	2515.11	-1.03743	0.251941	-4.11774	3.83e-05	0.000202783	K07404	pgl; 6-phosphogluconolactonase [EC:3.1.1.31]	L-alpha-hydroxyglutaric acid gamma-lactonase
PP_2023	AAN67637	284.335	-1.12672	0.357989	-3.14735	0.00164756	0.00520074	K00799	GST, gst; glutathione S-transferase [EC:2.5.1.18]	Glutathione S-transferase family protein
PP_2024	AAN67638	1485.3	-0.463706	0.501007	-0.925549	0.35468	0.458631	K03546	sbcC, rad50; DNA repair protein SbcC/Rad50	Exonuclease SbcC
PP_2025	AAN67639	379.032	0.146337	0.484597	0.301977	0.76267	0.825038	K03547	sbcD, mre11; DNA repair protein SbcD/Mre11	Exonuclease SbcD
PP_2026	AAN67640	182.362	-0.831031	0.314738	-2.64039	0.00828111	0.0206353		NA	conserved protein of unknown function
PP_2027	AAN67641	748.636	-1.15075	0.419038	-2.74618	0.00602941	0.0156924		NA	conserved exported protein of unknown function
PP_2028	AAN67642	732.459	-1.12884	0.512504	-2.20259	0.0276238	0.0574182	K07114	yfbK; Ca-activated chloride channel homolog	conserved protein of unknown function containing tetratricopeptide (TPR) domain repeat
PP_2029	AAN67643	434.084	-0.507418	0.536644	-0.94554	NA	NA	K07114	yfbK; Ca-activated chloride channel homolog	von Willebrand factor type A domain protein
PP_2030	AAN67644	178.727	-0.735163	0.708744	-1.03728	0.299607	0.399815		NA	conserved protein of unknown function
PP_2031	AAN67645	339.325	0.309298	0.610934	0.50627	0.612667	0.702416		NA	conserved protein of unknown function
PP_2032	AAN67646	679.832	1.47614	0.360644	4.09308	4.26e-05	0.000219298	K03924	moxR; MoxR-like ATPase [EC:3.6.3.-]	putative ATPase
PP_2033	AAN67647	317.412	-2.44942	0.577609	-4.24062	NA	NA		NA	conserved protein of unknown function
PP_2034	AAN67648	282.877	-1.56158	0.682434	-2.28825	0.0221231	0.0475846	K08223	fsr; MFS transporter, FSR family, fosmidomycin resistance protein	conserved membrane protein of unknown function
PP_2035	AAN67649	372.201	-0.324591	0.663161	-0.489461	0.624515	0.713472	K05782	benE; benzoate membrane transport protein	benzoate transport protein
PP_2036	AAN67650	1145.84	0.644141	0.511191	1.26008	0.207641	0.297433	K01714	dapA; 4-hydroxy-tetrahydrodipicolinate synthase [EC:4.3.3.7]	putative 4-hydroxy-tetrahydrodipicolinate synthase
PP_2037	AAN67651	695.8	2.54888	0.691685	3.68502	0.000228681	0.000928563	K01628	fucA; L-fuculose-phosphate aldolase [EC:4.1.2.17]	putative Aldolase
PP_2038	AAN67652	183.188	-0.779747	0.475304	-1.64052	0.100896	0.166407		NA	long-chain-fatty-acid--CoA ligase
PP_2039	AAN67653	188.462	-0.602755	0.32011	-1.88296	0.0597057	0.108114		NA	putative Acyl-CoA dehydrogenase
PP_2040	AAN67654	271.418	-1.08895	0.396341	-2.7475	0.00600509	0.0156439		NA	Major facilitator family transporter
PP_2041	AAN67655	501.582	0.284516	0.282837	1.00594	0.314446	0.416139	K19338	nac; LysR family transcriptional regulator, nitrogen assimilation regulatory protein	Transcriptional regulator, LysR family
PP_2042	AAN67656	151.519	-1.3419	0.42311	-3.17151	0.0015165	0.0048426		NA	conserved exported protein of unknown function
PP_2043	AAN67657	231.107	-2.32655	0.491975	-4.72901	2.26e-06	1.59e-05		NA	conserved exported protein of unknown function
PP_2044	AAN67658	67.9769	-3.90358	0.778218	-5.01605	NA	NA	K00389	yidH; putative membrane protein	conserved inner membrane protein of unknown function
PP_2045	AAN67659	280.8	-1.1286	0.546634	-2.06463	NA	NA	K25227	sdsA1; linear primary-alkylsulfatase [EC:3.1.6.21]	Metallo-beta-lactamase family protein
PP_2046	AAN67660	381.124	-2.05283	0.501508	-4.09331	4.25e-05	0.000219285		NA	Transcriptional regulator, LysR family
PP_2047	AAN67661	206.274	-1.96263	0.478134	-4.10476	4.05e-05	0.000210877	K07516	fadN; 3-hydroxyacyl-CoA dehydrogenase [EC:1.1.1.35]	3-hydroxyacyl-CoA dehydrogenase family protein
PP_2048	AAN67662	291.676	-2.32857	0.465431	-5.00305	5.64e-07	4.68e-06		NA	putative acyl-CoA dehydrogenase
PP_2049	AAN67663	296.105	-2.70608	0.562314	-4.8124	NA	NA		NA	Alcohol dehydrogenase, iron-containing
PP_2050	AAN67664	52.9696	-1.42713	0.360406	-3.95977	7.5e-05	0.000358232	K07107	ybgC; acyl-CoA thioester hydrolase [EC:3.1.2.-]	conserved protein of unknown function
PP_2051	AAN67665	473.465	-2.03257	0.444235	-4.57543	4.75e-06	3.15e-05	K00626	ACAT, atoB; acetyl-CoA C-acetyltransferase [EC:2.3.1.9]	3-ketoacyl-CoA thiolase (thiolase I)
PP_2052	AAN67666	322.76	-0.210612	0.438472	-0.480332	0.630992	0.719288		NA	putative bifunctional enzyme: sugar-phosphatase/mannitol-1-phosphate 5-dehydrogenase
PP_2053	AAN67667	209.882	0.879607	0.33901	2.59464	0.00946913	0.0231547		NA	conserved protein of unknown function
PP_2054	AAN67668	456.171	-0.403837	0.28894	-1.39765	0.162218	0.243327		NA	putative DNA-binding transcriptional regulator
PP_2055	AAN67669	139.104	-1.63359	0.539486	-3.02804	0.00246145	0.00735226		NA	putative isomerase
PP_2056	AAN67670	185.218	-0.640037	0.317436	-2.01627	0.043772	0.0838849	K11103	dctA; aerobic C4-dicarboxylate transport protein	C4-dicarboxylate transport protein
[truncated: 3,769 more rows]

## Sheet: Supplemental_Table_4_C_N_0.12
Supplemental Table 4. DESeq2 output comparing C- and N- stress transcriptome composition at a dilution rate of 0.12 hr-1. Positive log2FoldChange, enriched N-stress 0.12 hr-1. Negative log2FoldChange, enriched C-stress 0.12 hr-1.
Gene_ID	Protein_ID	baseMean	log2FoldChange	lfcSE	stat	pvalue	padj	KO	KO_information	NCBI_annotation
PP_0001	AAN65635	2391.36	1.53692	0.501416	3.06517	0.00217548	0.0148304	K03497	parB, spo0J; ParB family transcriptional regulator, chromosome partitioning protein	probable chromosome-partitioning protein
PP_0002	AAN65636	1990.18	1.07323	0.527555	2.03434	0.0419172	0.145766	K03496	parA, soj; chromosome partitioning protein	probable chromosome partition protein
PP_0003	AAN65637	1294.82	0.709063	0.486493	1.4575	0.144978	0.346981	K03501	gidB, rsmG; 16S rRNA (guanine527-N7)-methyltransferase [EC:2.1.1.170]	16S RNA methyltransferase
PP_0004	AAN65638	4235.44	1.35164	0.424969	3.18055	0.00146996	0.0107173	K03495	gidA, mnmG, MTO1; tRNA uridine 5-carboxymethylaminomethyl modification enzyme	tRNA uridine 5-carboxymethylaminomethyl modification enzyme
PP_0005	AAN65639	1292.41	0.463689	0.370332	1.25209	0.210536	0.448422	K03650	mnmE, trmE, MSS1; tRNA modification GTPase [EC:3.6.-.-]	GTPase
PP_0006	AAN65640	2069.82	1.64801	0.433081	3.80532	0.00014162	0.00152524	K03217	yidC, spoIIIJ, OXA1, ccfA; YidC/Oxa1 family membrane protein insertase	probable membrane protein insertase
PP_0007	AAN65641	173.379	0.866812	0.451428	1.92015	0.0548383	0.175082	K08998	K08998; uncharacterized protein	conserved hypothetical protein
PP_0008	AAN65642	682.484	1.68792	0.5734	2.94371	0.00324306	0.0205273	K03536	rnpA; ribonuclease P protein component [EC:3.1.26.5]	ribonuclease P protein component
PP_0009	AAN65643	343.057	0.838706	0.598322	1.40176	0.160986	0.372847	K02914	RP-L34, MRPL34, rpmH; large subunit ribosomal protein L34	50S ribosomal protein L34
PP_0010	AAN65644	4102.22	1.51451	0.39607	3.82384	0.00013139	0.00144249	K02313	dnaA; chromosomal replication initiator protein	chromosomal replication initiator protein
PP_0011	AAN65645	3143.99	0.924551	0.565789	1.63409	0.10224	0.272303	K02338	dnaN; DNA polymerase III subunit beta [EC:2.7.7.7]	DNA polymerase III subunit beta
PP_0012	AAN65646	1650.36	0.753197	0.441438	1.70624	0.0879642	0.243915	K03629	recF; DNA replication and repair protein RecF	DNA replication and repair protein
PP_0013	AAN65647	6935.61	0.934552	0.623087	1.49987	0.133647	0.329179	K02470	gyrB; DNA gyrase subunit B [EC:5.6.2.2]	DNA gyrase subunit B
PP_0014	AAN65648	347.024	0.136695	0.332789	0.410757	0.681251	0.882728	K07497	K07497; putative transposase	putative transposase
PP_0015	AAN65649	282.859	-0.346493	0.430982	-0.803963	0.421418	0.686805		NA	putative transposon protein
PP_0016	AAN65650	915.747	-0.33801	0.38657	-0.874382	0.38191	0.652252		NA	conserved hypothetical protein
PP_0017	AAN65651	586.201	0.392192	0.443164	0.88498	0.376167	0.646341		NA	putative transcriptional regulator
PP_0018	AAN65652	545.921	0.110876	0.482922	0.229593	0.818408	0.943461		NA	conserved hypothetical protein
PP_0019	AAN65653	10002.2	-1.52968	0.453188	-3.37537	0.000737165	0.00612323		NA	hypothetical protein PP_0019
PP_0020	AAN65654	6194.6	-1.42799	0.430378	-3.31798	0.000906706	0.00721186		NA	hypothetical protein PP_0020
PP_0021	AAN65655	648.816	0.513323	0.480748	1.06776	0.28563	0.54465		NA	conserved hypothetical protein
PP_0022	AAN65656	1092.87	-0.759309	0.461408	-1.64564	0.0998387	0.268305		NA	hypothetical protein PP_0022
PP_0023	AAN65657	134.487	0.32451	0.407186	0.796956	0.425477	0.690532		NA	conserved hypothetical protein
PP_0024	AAN65658	166.604	0.412294	0.51347	0.802956	0.422	0.68731	K03760	eptA, pmrC; lipid A ethanolaminephosphotransferase [EC:2.7.8.43]	putative membrane-associated metal-dependent hydrolase
PP_0025	AAN65659	70.6443	-0.452691	0.440569	-1.02752	0.304178	0.563679		NA	hypothetical protein PP_0025
PP_0026	AAN65660	1174.2	-0.372474	0.440315	-0.845928	0.397593	0.665396	K16264	czcD, zitB; cobalt-zinc-cadmium efflux system protein	putative cobalt/cadmium/zinc exporter
PP_0027	AAN65661	166.335	0.104613	0.356982	0.293048	0.769485	0.925703		NA	conserved membrane protein of unknown function
PP_0028	AAN65662	25.3909	0.112777	0.590134	0.191104	0.848444	0.957648		NA	conserved hypothetical protein
PP_0029	AAN65663	1820.8	0.239286	0.490371	0.487969	0.625571	0.843101	K07665	cusR, copR, silR; two-component system, OmpR family, copper resistance phosphate regulon response regulator CusR	two component heavy metal response regulator
PP_0030	AAN65664	1494.92	0.588458	0.514326	1.14413	0.252568	0.506297	K07644	cusS, copS, silS; two-component system, OmpR family, heavy metal sensor histidine kinase CusS [EC:2.7.13.3]	metal-sensor histidine kinase
PP_0031	AAN65665	65.5813	0.627745	0.464988	1.35002	0.177009	0.399175		NA	hypothetical protein PP_0031
PP_0032	AAN65666	61.8536	0.164381	0.90008	0.182629	0.855089	0.960396		NA	conserved hypothetical protein
PP_0033	AAN65667	213.561	0.218488	0.3916	0.557938	0.576887	0.811538		NA	putative undecaprenyl-glycosyl transferase
PP_0034	AAN65668	45.27	0.0939837	0.439984	0.213607	0.830853	0.950678	K20534	gtrB; polyisoprenyl-phosphate glycosyltransferase [EC:2.4.-.-]	putative bactoprenol glycosyl-transferase from phage origin
PP_0035	AAN65669	25.7682	0.670759	0.637327	1.05246	0.29259	0.551974		NA	putative bactoprenol-linked glycose transferase
PP_0036	AAN65670	77.9117	0.507285	0.614947	0.824924	0.409415	0.676337		NA	putative transcriptional regulator
PP_0037	AAN65671	186.78	0.242012	0.375404	0.64467	0.519141	0.766689	K07221	oprO_P; phosphate-selective porin OprO and OprP	porin P
PP_0039	AAN65673	687.15	-0.936829	0.430153	-2.1779	0.0294137	0.111756		NA	hypothetical protein PP_0039
PP_0040	AAN65674	135.227	-0.430428	0.494031	-0.871257	0.383614	0.652996		NA	hypothetical protein PP_0040
PP_0041	AAN65675	517.804	-0.284421	0.332377	-0.855719	0.392153	0.659801	K01534	zntA; Zn2+/Cd2+-exporting ATPase [EC:7.2.2.12 7.2.2.21]	cadmium translocating P-type ATPase
PP_0042	AAN65676	30.4678	0.464094	0.729873	0.635856	0.52487	0.770143		NA	conserved exported protein of unknown function
PP_0043	AAN65677	450.276	0.200449	0.340764	0.588233	0.556376	0.79588	K15726	czcA, cusA, cnrA; heavy metal efflux system protein	cation efflux system protein
PP_0044	AAN65678	385.904	-0.433984	0.380859	-1.13949	0.2545	0.50891	K15727	czcB, cusB, cnrB; membrane fusion protein, heavy metal efflux system	cobalt-zinc-cadmium resistance protein
PP_0045	AAN65679	260.11	-0.291656	0.297103	-0.981667	0.326264	0.589906	K15725	czcC, cusC, cnrC; outer membrane protein, heavy metal efflux system	cobalt-zinc-cadmium resistance protein
PP_0046	AAN65680	109.521	0.454465	0.480017	0.946768	0.343757	0.609394		NA	tyrosine-specific outer membrane porin D
PP_0047	AAN65681	74.8834	0.287214	0.474301	0.605553	0.544812	0.787834	K07665	cusR, copR, silR; two-component system, OmpR family, copper resistance phosphate regulon response regulator CusR	response regulator
PP_0048	AAN65682	40.719	-0.516137	0.599016	-0.861642	0.388884	0.65625		NA	conserved protein of unknown function
PP_0049	AAN65683	1735.33	0.167931	0.463672	0.362177	0.71722	0.899908		NA	conserved protein of unknown function
PP_0050	AAN65684	216.121	0.456639	0.471514	0.968452	0.332819	0.597029		NA	conserved exported protein of unknown function
PP_0051	AAN65685	587.65	0.834465	0.476543	1.75108	0.079932	0.227362		NA	putative sigma-54 dependent transcriptional regulator
PP_0052	AAN65686	1108.42	-1.04899	0.416285	-2.51989	0.0117391	0.0564953		NA	beta-lactamase domain protein, putative hydrolase
PP_0053	AAN65687	981.496	-0.376072	0.368374	-1.0209	0.307303	0.567614	K17218	sqr; sulfide:quinone oxidoreductase [EC:1.8.5.4]	putative sulfide:quinone oxidoreductase
PP_0054	AAN65688	587.811	-0.0822985	0.342405	-0.240354	0.810056	0.941396	K07090	K07090; uncharacterized protein	conserved membrane protein of unknown function
PP_0055	AAN65689	760.809	-0.0451975	0.216717	-0.208555	0.834795	0.951915		NA	transcriptional regulator
PP_0056	AAN65690	4509.04	-2.76695	0.561025	-4.93196	8.14e-07	1.82e-05	K00108	betA, CHDH; choline dehydrogenase [EC:1.1.99.1]	choline dehydrogenase
PP_0057	AAN65691	2806.86	-3.46455	0.532349	-6.50804	7.61e-11	5.46e-09		NA	major facilitator family transporter
PP_0058	AAN65692	437.524	0.706091	0.301893	2.33888	0.0193419	0.0821817	K00655	plsC; 1-acyl-sn-glycerol-3-phosphate acyltransferase [EC:2.3.1.51]	putative 1-acyl-sn-glycerol-3-phosphate acyltransferase
PP_0059	AAN65693	554.272	0.229751	0.361854	0.634929	0.525475	0.770291	K03273	gmhB; D-glycero-D-manno-heptose 1,7-bisphosphate phosphatase [EC:3.1.3.82 3.1.3.83]	D-glycero-beta-D-manno-heptose-1,7-bisphosphate 7-phosphatase
PP_0060	AAN65694	3286.48	1.28308	0.386113	3.32306	0.000890359	0.00710406	K01879	glyS; glycyl-tRNA synthetase beta chain [EC:6.1.1.14]	glycine-tRNA ligase beta subunit
PP_0061	AAN65695	1513.97	2.16585	0.483441	4.48007	7.46e-06	0.000125807	K01878	glyQ; glycyl-tRNA synthetase alpha chain [EC:6.1.1.14]	glycine-tRNA ligase alpha subunit
PP_0062	AAN65696	644.892	1.30891	0.504319	2.59541	0.00944793	0.0477028	K01246	tag; DNA-3-methyladenine glycosylase I [EC:3.2.2.20]	3-methyl-adenine DNA glycosylase I
PP_0063	AAN65697	740.407	1.36858	0.368531	3.71362	0.000204318	0.00210831	K02517	lpxL, htrB; Kdo2-lipid IVA lauroyltransferase/acyltransferase [EC:2.3.1.241 2.3.1.-]	putative Lipid A biosynthesis lauroyl acyltransferase
PP_0064	AAN65698	361.358	-0.117878	0.46958	-0.251028	0.801792	0.938775		NA	conserved protein of unknown function
PP_0065	AAN65699	1926.25	0.258518	0.248044	1.04222	0.297308	0.556149	K03499	trkA, ktrA, ktrC; trk/ktr system potassium uptake protein	NAD-binding component of TrK potassium transporter
PP_0066	AAN65700	1356.88	0.5978	0.646354	0.92488	0.355028	0.623795	K03500	rsmB, sun; 16S rRNA (cytosine967-C5)-methyltransferase [EC:2.1.1.176]	Ribosomal RNA small subunit methyltransferase B
PP_0067	AAN65701	750.408	0.894337	0.502851	1.77853	0.0753162	0.21842	K00604	MTFMT, fmt; methionyl-tRNA formyltransferase [EC:2.1.2.9]	Methionyl-tRNA formyltransferase
PP_0068	AAN65702	616.929	1.08072	0.424833	2.54387	0.0109633	0.0534024	K01462	PDF, def; peptide deformylase [EC:3.5.1.88]	peptide deformylase
PP_0069	AAN65703	846.283	0.273286	0.448108	0.609866	0.54195	0.785663	K04096	smf; DNA processing protein	putative Rossmann fold nucleotide-binding protein
PP_0070	AAN65704	1213.71	0.760195	0.357791	2.12469	0.0336122	0.123806	K07566	tsaC, rimN, SUA5, YRDC; L-threonylcarbamoyladenylate synthase [EC:2.7.7.87]	Threonylcarbamoyl-AMP synthase
PP_0071	AAN65705	170.284	0.860856	0.455605	1.88948	0.0588278	0.184631		NA	conserved protein of unknown function
PP_0072	AAN65706	2543.65	0.958048	0.480264	1.99484	0.0460608	0.154308	K00344	qor, CRYZ; NADPH:quinone reductase [EC:1.6.5.5]	quinone oxidoreductase
PP_0073	AAN65707	779.384	0.82089	0.360096	2.27964	0.0226289	0.0920925	K00228	CPOX, hemF; coproporphyrinogen III oxidase [EC:1.3.3.3]	Coproporphyrinogen-III oxidase, aerobic
PP_0074	AAN65708	845.285	0.463285	0.366718	1.26333	0.206472	0.442217	K00014	aroE; shikimate dehydrogenase [EC:1.1.1.25]	shikimate 5-dehydrogenase
PP_0075	AAN65709	650.707	0.376296	0.601814	0.62527	0.531794	0.775526	K03321	TC.SULP; sulfate permease, SulP family	putative choline sulfate transporter
PP_0076	AAN65710	2298.63	-0.746959	0.498228	-1.49923	0.133814	0.329446	K02002	proX; glycine betaine/proline transport system substrate-binding protein	putative choline betaine-binding protein
PP_0077	AAN65711	695.724	0.606983	0.397617	1.52655	0.126872	0.317483	K01133	betC; choline-sulfatase [EC:3.1.6.6]	choline-sulfatase
PP_0079	AAN65713	335.093	0.308757	0.360783	0.855796	0.392111	0.659801		NA	putative transcriptional regulator
PP_0080	AAN65714	644.144	0.414035	0.366614	1.12935	0.25875	0.515226		NA	conserved protein of unknown function
PP_0081	AAN65715	643.451	0.28617	0.44379	0.644831	0.519037	0.766689		NA	conserved protein of unknown function
PP_0082	AAN65716	3922.4	2.61952	0.454693	5.76107	8.36e-09	3.53e-07	K01695	trpA; tryptophan synthase alpha chain [EC:4.2.1.20]	tryptophan synthase alpha chain
PP_0083	AAN65717	5926.36	3.81463	0.514926	7.40813	1.28e-13	1.65e-11	K01696	trpB; tryptophan synthase beta chain [EC:4.2.1.20]	tryptophan synthase beta chain
PP_0084	AAN65718	1382.81	0.2726	0.332249	0.820468	0.41195	0.6784		NA	HTH-type transcriptional regulator TrpI
PP_0085	AAN65719	681.409	1.05029	0.640256	1.64043	0.100916	0.270303		NA	conserved protein of unknown function
PP_0086	AAN65720	920.629	-0.161831	0.538064	-0.300766	0.763593	0.923528	K09165	K09165; dodecin	conserved protein of unknown function
PP_0087	AAN65721	751.022	-0.252497	0.490038	-0.51526	0.606372	0.830697		NA	conserved exported protein of unknown function
PP_0088	AAN65722	1037.45	0.464101	0.285698	1.62444	0.104281	0.276613		NA	putative alkanal monooxygenase
PP_0089	AAN65723	177.529	0.60718	0.695227	0.873355	NA	NA	K04063	osmC, ohr; lipoyl-dependent peroxiredoxin [EC:1.11.1.28]	stress-induced peroxiredoxin, lipoyl-dependent peroxidase
PP_0090	AAN65724	2079.75	-0.51488	0.639955	-0.804557	0.421075	0.686641		NA	conserved exported protein of unknown function
PP_0091	AAN65725	6090.93	-1.18677	0.624888	-1.89917	0.0575423	0.181603		NA	putative lipoprotein
PP_0092	AAN65726	204.587	0.0835974	0.533526	0.156688	0.87549	0.965289		NA	putative lipoprotein
PP_0093	AAN65727	781.049	0.830353	0.328729	2.52595	0.0115386	0.0557257		NA	putative zinc protease protein
PP_0094	AAN65728	793.174	0.196264	0.401691	0.488593	0.62513	0.843101	K01091	gph; phosphoglycolate phosphatase [EC:3.1.3.18]	5'-nucleotidase
PP_0095	AAN65729	442.07	0.775405	0.288389	2.68875	0.00717202	0.0386212		NA	putative enzyme of unknown function
PP_0096	AAN65730	4730.51	0.320799	0.385304	0.832588	0.405077	0.672123	K01414	prlC; oligopeptidase A [EC:3.4.24.70]	oligopeptidase A
PP_0097	AAN65731	536.584	-0.0849489	0.544563	-0.155994	0.876037	0.965704	K07070	K07070; uncharacterized protein	conserved protein of unknown function
PP_0098	AAN65732	137.036	-0.325595	0.507435	-0.641649	0.521101	0.768159		NA	conserved protein of unknown function
PP_0099	AAN65733	520.075	-0.204545	0.279138	-0.732775	0.463696	0.72512		NA	conserved protein of unknown function
PP_0100	AAN65734	3603.91	0.492731	0.405222	1.21595	0.224003	0.468257	K01673	cynT, can; carbonic anhydrase [EC:4.2.1.1]	carbonic anhydrase
PP_0101	AAN65735	811.866	0.709001	0.811749	0.873423	0.382432	0.652279		NA	putative sulfate transporter
PP_0103	AAN65737	20001.5	-2.94907	0.514997	-5.72638	1.03e-08	4.31e-07	K02275	coxB, ctaC; cytochrome c oxidase subunit II [EC:7.1.1.9]	cytochrome c oxidase subunit 2
PP_0104	AAN65738	16959.2	-4.19053	0.505135	-8.29587	1.08e-16	2.44e-14	K02274	coxA, ctaD; cytochrome c oxidase subunit I [EC:7.1.1.9]	Cytochrome c oxidase subunit 1
PP_0105	AAN65739	5110.14	-3.91236	0.576737	-6.7836	1.17e-11	1.01e-09	K02258	COX11, ctaG; cytochrome c oxidase assembly protein subunit 11	Cytochrome C oxidase assembly protein
PP_0106	AAN65740	6039.46	-3.54251	0.614516	-5.76471	8.18e-09	3.48e-07	K02276	coxC, ctaE; cytochrome c oxidase subunit III [EC:7.1.1.9]	cytochrome c oxidase subunit 3
PP_0107	AAN65741	1474.49	-2.56413	0.591332	-4.33619	1.45e-05	0.000220773	K14998	SURF1, SHY1; surfeit locus 1 family protein	conserved protein of unknown function
PP_0108	AAN65742	937.913	-2.07345	0.631005	-3.28594	0.00101641	0.00790928		NA	conserved protein of unknown function
PP_0109	AAN65743	1395.61	-1.78891	0.606791	-2.94814	0.00319693	0.0203368	K02259	COX15, ctaA; heme a synthase [EC:1.17.99.9]	conserved membrane protein of unknown function
PP_0110	AAN65744	894.923	-0.870968	0.371453	-2.34476	0.0190395	0.0813414	K02257	COX10, ctaB, cyoE; heme o synthase [EC:2.5.1.141]	CyoE like protoheme IX farnesyltransferase
PP_0111	AAN65745	915.047	-0.058423	0.513444	-0.113786	0.909407	0.977917	K07152	SCO1; protein SCO1	Electron transport protein SCO1/SenC
PP_0112	AAN65746	3208.65	-0.686412	0.467809	-1.46729	0.142297	0.342932	K02073	metQ; D-methionine transport system substrate-binding protein	methionine ABC transporter, periplasmic binding protein
PP_0113	AAN65747	563.555	0.529885	0.42082	1.25917	0.207968	0.444951	K02072	metI; D-methionine transport system permease protein	methionine ABC transporter, permease protein
PP_0114	AAN65748	781.111	1.49107	0.404637	3.68496	0.000228741	0.00231687	K02071	metN; D-methionine transport system ATP-binding protein	methionine ABC transporter ATP-binding protein
PP_0115	AAN65749	996.227	0.873585	0.388287	2.24984	0.0244589	0.0974493	K03781	katE, CAT, catB, srpA; catalase [EC:1.11.1.6]	hydroperoxidase - self catalytic heme d synthase
PP_0116	AAN65750	1912.79	0.207498	0.418461	0.495861	0.619993	0.839851		NA	putative lipoprotein
PP_0117	AAN65751	408.582	0.715513	0.367217	1.94848	0.0513582	0.167209	K09816	znuB; zinc transport system permease protein	Zn(2+) ABC transporter - permease subunit
PP_0118	AAN65752	919.134	-0.35789	0.279532	-1.28032	0.200432	0.434608	K09817	znuC; zinc transport system ATP-binding protein [EC:7.2.2.20]	zinc import ATP-binding protein
PP_0119	AAN65753	378.621	0.27375	0.404293	0.677109	0.498337	0.754502	K09823	zur; Fur family transcriptional regulator, zinc uptake regulator	putative zinc uptake regulation protein ZUR
PP_0120	AAN65754	1079.02	0.0967203	0.35761	0.270464	0.786804	0.933063	K09815	znuA; zinc transport system substrate-binding protein	putative zinc ABC transporter
PP_0121	AAN65755	1448.72	0.219603	0.267447	0.821109	0.411584	0.677995	K02204	thrB2; homoserine kinase type II [EC:2.7.1.39]	homoserine kinase
PP_0122	AAN65756	2835.24	-0.244473	0.550453	-0.44413	0.656949	0.865744		NA	conserved exported protein of unknown function
PP_0123	AAN65757	3580.61	0.947779	0.33386	2.83886	0.00452754	0.0268853	K02335	polA; DNA polymerase I [EC:2.7.7.7]	DNA polymerase I, 5' -_ 3' polymerase with 5' --_ 3' and 3' --_ 5' exonuclease activity
PP_0124	AAN65758	6824.31	-0.515721	0.557712	-0.924709	0.355117	0.623795	K03978	engB; GTP-binding protein	probable GTP-binding protein
PP_0125	AAN65759	8278.88	-1.08678	0.493684	-2.20137	0.0277098	0.107739		NA	putative cytochrome c-type protein
PP_0126	AAN65760	7983.57	-0.961811	0.468983	-2.05085	0.0402819	0.141851		NA	Cytochrome c4
PP_0127	AAN65761	2616.52	0.803033	0.512074	1.5682	0.116835	0.300714	K03673	dsbA; protein dithiol oxidoreductase (disulfide-forming) [EC:1.8.4.15]	Thiol:disulfide interchange protein
PP_0128	AAN65762	883.392	1.19598	0.430593	2.77753	0.00547743	0.0312484		NA	conserved protein of unknown function
PP_0129	AAN65763	1200.98	1.09538	0.340982	3.21243	0.00131619	0.00984971	K13590	dgcB; diguanylate cyclase [EC:2.7.7.65]	GGDEF domain protein
PP_0130	AAN65764	826.831	-0.0490096	0.353695	-0.138565	0.889794	0.970295	K11066	amiD; N-acetylmuramoyl-L-alanine amidase [EC:3.5.1.28]	1,6-anhydro-N-acetylmuramyl-L-alanine amidase
PP_0131	AAN65765	1267.57	-0.61244	0.315982	-1.93821	0.0525975	0.170168		NA	putative membrane-anchored phosphodiesterase
PP_0132	AAN65766	1776.02	-0.817528	0.310342	-2.63429	0.00843144	0.0435407	K11383	kinB; two-component system, NtrC family, sensor histidine kinase KinB [EC:2.7.13.3]	Alginate biosynthesis sensor protein KinB
PP_0133	AAN65767	2822.39	-0.689872	0.413426	-1.66867	0.0951823	0.258737	K11384	algB; two-component system, NtrC family, response regulator AlgB	Alginate biosynthesis transcriptional regulatory protein AlgB
PP_0134	AAN65768	379.525	0.986608	0.321975	3.06424	0.00218224	0.0148408		NA	conserved exported protein of unknown function
PP_0135	AAN65769	252.609	1.0033	0.963605	1.0412	0.297784	0.556564		NA	conserved exported protein of unknown function
PP_0136	AAN65770	899.161	0.891782	0.742321	1.20134	0.229618	0.476829		NA	conserved exported protein of unknown function
PP_0137	AAN65771	287.581	0.503084	0.507587	0.991129	0.321622	0.585097	K11102	gltP, gltT; proton glutamate symport protein	glutamate/aspartate-proton DAACS transporter
PP_0138	AAN65772	835.3	0.702194	0.280766	2.50099	0.0123847	0.0588584		NA	conserved membrane protein of unknown function
PP_0139	AAN65773	639.997	0.1446	0.360804	0.400771	0.688589	0.885552	K18480	linN; cholesterol transport system auxiliary component	putative Lipoprotein
PP_0140	AAN65774	861.408	0.594107	0.391816	1.51629	0.129446	0.322051	K02067	mlaD, linM; phospholipid/cholesterol/gamma-HCH transport system substrate-binding protein	conserved protein of unknown function
PP_0141	AAN65775	842.518	0.909791	0.287762	3.1616	0.00156902	0.0113955	K02065	mlaF, linL, mkl; phospholipid/cholesterol/gamma-HCH transport system ATP-binding protein	putative ABC transporter, ATP-binding protein
PP_0142	AAN65776	718.289	0.769964	0.394275	1.95286	0.050836	0.165891	K02066	mlaE, linK; phospholipid/cholesterol/gamma-HCH transport system permease protein	putative ABC transporter, permease protein
PP_0143	AAN65777	755.462	0.615045	0.312967	1.96521	0.04939	0.162667		NA	conserved membrane protein of unknown function
PP_0144	AAN65778	1541.7	-0.0923173	0.326299	-0.282923	0.777236	0.928499		NA	Metalloprotease, insulinase family
PP_0145	AAN65779	5059.15	-1.48826	0.350523	-4.24581	2.18e-05	0.000306927	K03324	yjbB; phosphate:Na+ symporter	Na+/Pi-cotransporter
PP_0146	AAN65780	821.728	-0.321246	0.440463	-0.729338	0.465795	0.725973		NA	putative transport protein
PP_0147	AAN65781	1173.09	0.427299	0.356773	1.19768	0.231043	0.479436	K03300	TC.CITMHS; citrate-Mg2+:H+ or citrate-Ca2+:H+ symporter, CitMHS family	Citrate transporter
PP_0148	AAN65782	1168.43	-1.61557	0.478078	-3.3793	0.000726707	0.00604522		NA	conserved protein of unknown function
PP_0149	AAN65783	744.206	0.117944	0.448299	0.263091	0.79248	0.936853		NA	conserved exported protein of unknown function
PP_0150	AAN65784	149.563	0.798095	0.386751	2.06359	0.0390569	0.138372		NA	conserved exported protein of unknown function
PP_0151	AAN65785	267.6	0.315653	0.459806	0.686492	0.492403	0.749252		NA	conserved exported protein of unknown function
PP_0152	AAN65786	3859.92	-0.314828	0.493255	-0.638266	0.5233	0.769227		NA	conserved exported protein of unknown function
PP_0153	AAN65787	700.831	2.0028	0.567092	3.5317	0.000412891	0.0037456		NA	hypothetical protein PP_0153
PP_0154	AAN65788	1741.37	1.51721	0.303183	5.00428	5.61e-07	1.34e-05	K18118	aarC, cat1; succinyl-CoA:acetate CoA-transferase [EC:2.8.3.18]	propionyl-CoA:succinate CoA transferase
PP_0155	AAN65789	1467.43	0.320704	0.365174	0.878221	0.379824	0.650257	K00325	pntB; proton-translocating NAD(P)+ transhydrogenase subunit beta [EC:7.1.1.1]	pyridine nucleotide transhydrogenase, beta subunit
PP_0157	AAN65790	486.734	0.851854	0.416691	2.04433	0.0409211	0.143322		NA	transcriptional activator of gcdH, LysR family
PP_0158	AAN65791	1453.67	-0.107677	0.424646	-0.253568	0.799829	0.938775	K00252	GCDH, gcdH; glutaryl-CoA dehydrogenase [EC:1.3.8.6]	glutaryl-CoA dehydrogenase
PP_0159	AAN65792	1396.65	-0.419846	0.407887	-1.02932	0.30333	0.563028		NA	putative CoA-transferase family III
PP_0160	AAN65793	1052.83	-0.00544431	0.471813	-0.0115391	0.990793	0.997659	K02014	TC.FEV.OM; iron complex outermembrane recepter protein	putative ferrioxamine receptor
PP_0161	AAN65794	242.623	1.27618	0.304027	4.1976	2.7e-05	0.000369132	K07165	fecR; transmembrane sensor	putative transmembrane sensor
PP_0162	AAN65795	116.872	1.40913	0.442536	3.18422	0.00145143	0.0106232		NA	RNA polymerase sigma-70 factor, ECF subfamily
PP_0163	AAN65796	531.129	0.0582662	0.456129	0.127741	0.898354	0.974565		NA	putative transcriptional regulator
PP_0164	AAN65797	447.508	1.52833	0.593316	2.57592	0.0099975	0.0498116		NA	conserved protein of unknown function
PP_0165	AAN65798	3081.63	0.778582	0.393319	1.97952	0.0477576	0.158357		NA	GGDEF domain protein
PP_0166	AAN65799	5363.52	-0.45945	0.517936	-0.887078	0.375037	0.64577	K12542	lapC; membrane fusion protein, adhesin transport system	HlyD family secretion protein
PP_0167	AAN65800	7490.43	-0.216208	0.448991	-0.481541	0.630132	0.846301	K12541	lapB; ATP-binding cassette, subfamily C, bacterial LapB	Toxin secretion ATP-binding protein
PP_0168	AAN65801	210516	-0.6407	0.506698	-1.26446	0.206064	0.441845		NA	putative surface adhesion protein
PP_0169	AAN65802	428.531	-0.477064	0.365886	-1.30386	0.192282	0.423514	K03119	tauD; taurine dioxygenase [EC:1.14.11.17]	Dioxygenase, TauD/TfdA family
PP_0170	AAN65803	210.132	0.482599	0.553153	0.872451	0.382962	0.652279	K15553	ssuA; sulfonate transport system substrate-binding protein	ABC transporter, periplasmic binding protein
PP_0171	AAN65804	95.7078	-0.328036	0.371235	-0.883635	0.376894	0.64695	K15555	ssuB; sulfonate transport system ATP-binding protein [EC:7.6.2.14]	ABC transporter, ATP-binding protein
PP_0172	AAN65805	386.602	0.755147	0.471373	1.60202	0.109152	0.286048	K15554	ssuC; sulfonate transport system permease protein	ABC transporter, permease protein
PP_0173	AAN65806	1627.84	1.3885	0.510763	2.71849	0.00655808	0.0361748		NA	putative transcriptional factor-related protein
PP_0174	AAN65807	920.22	-0.257283	0.334442	-0.769292	0.44172	0.705482	K07126	K07126; uncharacterized protein	conserved protein of unknown function
PP_0175	AAN65808	404.093	1.11197	0.628242	1.76998	NA	NA	K06075	slyA; MarR family transcriptional regulator, transcriptional regulator for hemolysin	putative transcriptional regulator
PP_0176	AAN65809	1116.14	0.862262	0.49488	1.74237	0.0814442	0.230575		NA	putative efflux transporter
PP_0177	AAN65810	19.221	1.36429	0.880133	1.55009	0.12112	0.307688		NA	conserved protein of unknown function
PP_0178	AAN65811	437.889	1.05996	0.568349	1.86499	0.0621835	0.192369		NA	putative efflux pump
PP_0179	AAN65812	847.804	0.812337	0.562935	1.44304	0.149009	0.353343		NA	putative efflux transporter
PP_0180	AAN65813	2525.33	0.324406	0.266221	1.21856	0.223012	0.467048	K07243	FTR, FTH1, efeU; high-affinity iron transporter	putative cytochrome c family protein
PP_0181	AAN65814	10860.2	-1.09369	0.580855	-1.88289	0.0597151	0.186589		NA	conserved protein of unknown function
PP_0182	AAN65815	1773.64	-0.179059	0.520173	-0.34423	0.730673	0.907777		NA	conserved protein of unknown function
PP_0183	AAN65816	674.161	1.02793	0.506368	2.03001	0.0423558	0.146846	K00799	GST, gst; glutathione S-transferase [EC:2.5.1.18]	glutathione S-transferase
PP_0184	AAN65817	2505.93	1.40259	0.39194	3.57857	0.000345474	0.00325101	K01755	argH, ASL; argininosuccinate lyase [EC:4.3.2.1]	Argininosuccinate lyase
PP_0185	AAN65818	26618	-1.45529	0.448501	-3.24478	0.0011754	0.0089138	K08083	algR; two-component system, LytTR family, response regulator AlgR	Positive alginate biosynthesis regulatory protein
PP_0186	AAN65819	5363.94	-0.992968	0.429736	-2.31065	0.0208524	0.0866724	K01749	hemC, HMBS; hydroxymethylbilane synthase [EC:2.5.1.61]	Porphobilinogen deaminase
PP_0187	AAN65820	658.043	0.467317	0.407716	1.14618	0.25172	0.505031	K01719	hemD, UROS; uroporphyrinogen-III synthase [EC:4.2.1.75]	Uroporphyrinogen-III synthase
PP_0188	AAN65821	2413.24	0.711117	0.372001	1.9116	0.0559273	0.177545	K02496	hemX; uroporphyrin-III C-methyltransferase [EC:2.1.1.107]	putative Uroporphyrin-III C-methyltransferase
PP_0189	AAN65822	2241.85	0.550874	0.255084	2.15958	0.0308051	0.115417	K02498	hemY; HemY protein	putative heme biosynthesis protein
PP_0190	AAN65823	317.639	0.242555	0.603008	0.402241	0.687506	0.885165	K03611	dsbB; protein dithiol:quinone oxidoreductase [EC:1.8.5.9]	putative disulfide bond formation protein B
PP_0191	AAN65824	12751.5	0.133196	0.532346	0.250206	0.802428	0.938799	K07740	rsd; regulator of sigma D	Transcriptional regulatory protein AlgQ
PP_0192	AAN65825	1838.31	-0.314964	0.473331	-0.665421	0.505781	0.759292	K03773	fklB; FKBP-type peptidyl-prolyl cis-trans isomerase FklB [EC:5.2.1.8]	putative FKBP-type 25 kDa peptidyl-prolyl cis-trans isomerase
PP_0194	AAN65827	24581.9	-0.905169	0.38811	-2.33225	0.0196875	0.0832311		NA	Transcriptional regulatory protein AlgP
PP_0195	AAN65828	572.435	-0.0310948	0.324592	-0.0957964	0.923682	0.979141		NA	conserved protein of unknown function
PP_0196	AAN65829	1632.13	0.969668	0.386302	2.51013	0.0120688	0.0576959	K06158	ABCF3; ATP-binding cassette, subfamily F, member 3	putative of ABC superfamily informational factor: ATP-binding components
PP_0197	AAN65830	415.606	-0.161519	0.264869	-0.609807	0.54199	0.785663		NA	conserved protein of unknown function
PP_0198	AAN65831	2618.64	0.559596	0.493605	1.13369	0.256924	0.512671	K05834	rhtB; homoserine/homoserine lactone efflux protein	putative transporter
PP_0199	AAN65832	607.758	-2.0968	0.549646	-3.81482	0.00013628	0.00148422		NA	putative membrane protease family, stomatin
PP_0200	AAN65833	2181.95	-0.497484	0.32672	-1.52266	0.127844	0.319186	K07403	nfeD; membrane-bound serine protease (ClpP class)	putative membrane bound peptidase, nefD
PP_0201	AAN65834	2635.74	-1.04866	0.456207	-2.29864	0.0215251	0.0888127	K19055	prdX, proX; Ala-tRNA(Pro) deacylase [EC:3.1.1.-]	conserved protein of unknown function
PP_0202	AAN65835	5522.87	-0.973841	0.463863	-2.09942	0.0357802	0.129766		NA	CBS domain-containing protein
PP_0203	AAN65836	3276.13	-0.128038	0.402293	-0.318271	0.750279	0.918228		NA	putative dipeptidase
PP_0204	AAN65837	334.105	0.781583	0.426718	1.83161	0.0670091	0.203417	K03710	K03710; GntR family transcriptional regulator	Transcriptional regulator, GntR family
PP_0205	AAN65838	1010.5	0.341244	0.390583	0.873679	0.382293	0.652279		NA	putative Oxidoreductase
PP_0206	AAN65839	83.5005	0.258004	0.377511	0.683434	0.494332	0.75138		NA	Ferredoxin, 4Fe-4S
PP_0207	AAN65840	498.49	0.37884	0.721706	0.524924	0.599636	0.827236	K15553	ssuA; sulfonate transport system substrate-binding protein	putative Nitrate ABC transporter, periplasmic nitrate-binding protein
PP_0208	AAN65841	324.842	0.415777	0.827586	0.502398	0.615388	0.836815	K15554	ssuC; sulfonate transport system permease protein	putative Nitrate ABC transporter, permease protein
PP_0209	AAN65842	493.672	0.184311	0.615466	0.299466	0.764584	0.923909	K15555	ssuB; sulfonate transport system ATP-binding protein [EC:7.6.2.14]	ATP-binding taurine transporter subunit
PP_0210	AAN65843	793.948	0.188171	0.971848	0.193622	0.846472	0.957639		NA	putative Phycobiliprotein
PP_0211	AAN65844	70.2036	0.491101	0.573239	0.856714	0.391603	0.659463		NA	conserved protein of unknown function
PP_0213	AAN65845	5011.39	1.01658	0.459116	2.21422	0.0268137	0.104756	K00135	gabD; succinate-semialdehyde dehydrogenase / glutarate-semialdehyde dehydrogenase [EC:1.2.1.16 1.2.1.79 1.2.1.20]	succinate-semialdehyde dehydrogenase (NADP+)
PP_0214	AAN65846	2277.58	0.801063	0.360081	2.22468	0.0261029	0.102334		NA	4-aminobutyrate aminotransferase
PP_0215	AAN65847	10146.6	-0.441414	0.404595	-1.091	0.275271	0.533133		NA	Response regulator
PP_0216	AAN65848	693.632	-0.322898	0.335263	-0.963119	0.335488	0.599161		NA	putative sensory box/GGDEF family protein
PP_0217	AAN65849	868.661	0.911668	0.303331	3.00552	0.00265129	0.0174443	K00507	SCD, desC; stearoyl-CoA desaturase (Delta-9 desaturase) [EC:1.14.19.1]	delta-9 fatty acid desaturase
PP_0218	AAN65850	1056.81	0.766039	0.273637	2.79948	0.00511858	0.0297708		NA	Sensory box protein
PP_0219	AAN65851	156.949	0.282759	0.313438	0.902121	0.366993	0.636799	K02072	metI; D-methionine transport system permease protein	L,D-methionine D-methionine ABC transporter - permease subunit
PP_0220	AAN65852	247.82	0.66524	0.851296	0.781443	0.434542	0.699241	K02071	metN; D-methionine transport system ATP-binding protein	methionine import ATP-binding protein metN2
PP_0221	AAN65853	142.759	0.262066	0.33532	0.78154	0.434485	0.699241	K02073	metQ; D-methionine transport system substrate-binding protein	methionine ABC transporter periplasmic-binding lipoprotein (metQ-like protein)
PP_0222	AAN65854	561.229	0.438424	0.80006	0.547989	0.5837	0.814448	K20938	ladA; long-chain alkane monooxygenase [EC:1.14.14.28]	Monooxygenase, DszA family
PP_0223	AAN65855	803.092	0.345955	0.859284	0.402609	0.687236	0.885165		NA	Monooxygenase, DszC family
PP_0224	AAN65856	834.645	0.440404	0.61555	0.715464	0.474322	0.732562		NA	Monooxygenase, DszC family
PP_0225	AAN65857	1617.83	0.0626094	0.39223	0.159624	0.873177	0.964992	K10010	tcyC, tcyN; L-cystine transport system ATP-binding protein [EC:7.4.2.1]	sulfur compound ABC transporter - ATP-binding subunit
PP_0226	AAN65858	1173.92	-0.0125045	0.314571	-0.0397508	0.968292	0.989604	K10009	tcyB, tcyL; L-cystine transport system permease protein	sulfur compound ABC transporter - permease subunit
PP_0227	AAN65859	5891.77	-0.329463	0.446006	-0.738698	0.46009	0.722598	K02424	tcyA, tcyJ, fliY; L-cystine transport system substrate-binding protein	periplasmic cystine-binding protein
PP_0228	AAN65860	1829.21	0.755521	0.282003	2.67913	0.00738139	0.0396356	K00640	cysE; serine O-acetyltransferase [EC:2.3.1.30]	putative serine acetyltransferase
PP_0229	AAN65861	677.527	0.720205	0.258493	2.78616	0.00533358	0.0306844	K02168	betT, betS; choline/glycine/proline betaine transport protein	choline/carnitine/betaine transporter
PP_0230	AAN65862	282.648	0.657697	0.774603	0.849077	0.395838	0.663783	K03119	tauD; taurine dioxygenase [EC:1.14.11.17]	alpha-ketoglutarate-dependent sulfonate dioxygenase
PP_0231	AAN65863	376.414	0.557719	0.694929	0.802555	0.422232	0.68731	K15552	tauC; taurine transport system permease protein	taurine ABC transporter permease subunit
PP_0232	AAN65864	382.025	-0.0356082	0.689908	-0.051613	0.958837	0.986453	K10831	tauB; taurine transport system ATP-binding protein [EC:7.6.2.7]	ATP-binding taurine transporter subunit
PP_0233	AAN65865	406.512	1.59588	0.406384	3.92702	8.6e-05	0.000998392	K15551	tauA; taurine transport system substrate-binding protein	taurine ABC transporter periplasmic binding subunit
PP_0234	AAN65866	5567.51	1.33798	0.510949	2.61863	0.00882847	0.0452482		NA	outer-membrane porin E
PP_0235	AAN65867	2114.71	1.2311	0.563068	2.18641	0.0287856	0.110291	K24158	prx; thioredoxin-dependent peroxiredoxin [EC:1.11.1.24]	Peroxidase
PP_0236	AAN65868	486.542	1.89453	0.496383	3.81667	0.000135265	0.0014793	K00299	ssuE, msuE; FMN reductase [EC:1.5.1.38]	NAD(P)H-dependent FMN reductase subunit
PP_0237	AAN65869	499.379	0.330673	0.588108	0.562267	0.573934	0.809634	K15553	ssuA; sulfonate transport system substrate-binding protein	aliphatic sulfonate ABC transporter - periplasmic binding protein / transport of isethionate
PP_0238	AAN65870	399.808	0.295995	0.718064	0.412213	0.680183	0.882353	K04091	ssuD, msuD; alkanesulfonate monooxygenase [EC:1.14.14.5 1.14.14.34]	alkanesulfonate monooxygenase
PP_0239	AAN65871	141.215	0.369015	0.782562	0.471547	0.63725	0.852426	K15554	ssuC; sulfonate transport system permease protein	aliphatic sulfonate ABC transporter - permease subunit / transport of isethionate
PP_0240	AAN65872	599.682	0.298087	0.777566	0.383359	0.701454	0.892364	K15555	ssuB; sulfonate transport system ATP-binding protein [EC:7.6.2.14]	Aliphatic sulfonates import ATP-binding protein SsuB
PP_0241	AAN65873	124.387	-0.066016	0.323299	-0.204195	0.838201	0.953879		NA	Transporter
PP_0242	AAN65874	437.252	1.06695	0.396212	2.69288	0.00708382	0.0382189		NA	Transcriptional regulator, TetR family
PP_0243	AAN65875	2509.26	0.860639	0.47304	1.81938	0.0688538	0.206707	K01919	gshA; glutamate--cysteine ligase [EC:6.3.2.2]	Glutamate--cysteine ligase
PP_0244	AAN65876	185.665	0.480486	0.407638	1.17871	0.238515	0.488851		NA	conserved protein of unknown function
PP_0245	AAN65877	1446.77	1.17406	0.426478	2.75292	0.00590667	0.0333177	K06959	tex; protein Tex	putative transcriptional accessory protein
PP_0246	AAN65878	2001.25	0.837943	0.342396	2.44729	0.0143935	0.0654391	K07659	ompR; two-component system, OmpR family, phosphate regulon response regulator OmpR	two-component system DNA-binding response transcriptional dual regulator
PP_0247	AAN65879	1461.74	0.788868	0.323129	2.44134	0.0146328	0.0661572	K07638	envZ; two-component system, OmpR family, osmolarity sensor histidine kinase EnvZ [EC:2.7.13.3]	Osmolarity sensor protein EnvZ
PP_0248	AAN65880	705.395	0.228126	0.369586	0.617249	0.537071	0.781131	K05844	rimK; ribosomal protein S6--L-glutamate ligase [EC:6.3.2.-]	Probable alpha-L-glutamate ligase
PP_0249	AAN65881	545.427	-0.0526066	0.342354	-0.153662	0.877877	0.966657		NA	conserved protein of unknown function
PP_0250	AAN65882	681.062	-0.49542	0.374466	-1.323	0.185834	0.413817	K04762	hslR; ribosome-associated heat shock protein Hsp15	heat shock protein Hsp15 involved in ribosome recycling
PP_0251	AAN65883	2067.3	0.12176	0.500077	0.243483	0.807631	0.941396		NA	conserved membrane protein of unknown function
PP_0252	AAN65884	1610.62	1.02931	0.433576	2.37401	0.0175959	0.0763839	K04083	hslO; molecular chaperone Hsp33	33 kDa chaperonin
PP_0254	AAN65885	841.242	0.102767	0.402697	0.255198	0.79857	0.938696	K07107	ybgC; acyl-CoA thioester hydrolase [EC:3.1.2.-]	conserved protein of unknown function
PP_0255	AAN65886	1929.96	-0.118484	0.398969	-0.296976	0.766485	0.92466		NA	conserved exported protein of unknown function
PP_0256	AAN65887	2006.48	1.0469	0.355609	2.94395	0.0032405	0.0205273		NA	putative oxidoreductase
PP_0257	AAN65888	957.711	-0.152265	0.30614	-0.497369	0.618929	0.839113	K02379	fdhD; FdhD protein	protein sulfur transferase
PP_0258	AAN65889	21661.1	-0.440121	0.468299	-0.93983	0.347305	0.613688		NA	regulator of murein cross-linking
PP_0259	AAN65890	680.545	0.184882	0.500151	0.369653	0.711641	0.897712	K20881	yrfG; GMP/IMP 5'-nucleotidase [EC:3.1.3.-]	purine nucleotidase
PP_0260	AAN65891	593.947	0.983324	0.352582	2.78893	0.00528831	0.0305385	K08312	nudE; ADP compounds hydrolase [EC:3.6.1.-]	ADP-sugar pyrophosphorylase
PP_0261	AAN65892	852.902	0.802084	0.327545	2.44877	0.0143344	0.0653821	K01082	cysQ, MET22, BPNT1; 3'(2'), 5'-bisphosphate nucleotidase [EC:3.1.3.7]	adenosine-3'(2'),5'-bisphosphate nucleotidase
PP_0262	AAN65893	283.753	0.204164	0.426942	0.478202	0.632507	0.847882		NA	conserved protein of unknown function
PP_0263	AAN65894	1401.28	0.0228646	0.37283	0.061327	0.951099	0.985725	K10126	dctD; two-component system, NtrC family, C4-dicarboxylate transport response regulator DctD	C4-dicarboxylate transport transcriptional regulatory protein
PP_0264	AAN65895	1071.63	0.322825	0.451355	0.715234	0.474464	0.732581	K10125	dctB; two-component system, NtrC family, C4-dicarboxylate transport sensor histidine kinase DctB [EC:2.7.13.3]	Sensor histidine kinase
PP_0265	AAN65896	1966.35	-0.962179	0.40917	-2.35154	0.018696	0.0801154	K01790	rfbC, rmlC; dTDP-4-dehydrorhamnose 3,5-epimerase [EC:5.1.3.13]	dTDP-4-dehydrorhamnose 3,5-epimerase
PP_0266	AAN65897	1087.95	0.607494	0.243364	2.49624	0.0125518	0.0595028	K10536	aguA; agmatine deiminase [EC:3.5.3.12]	Agmatine deiminase
PP_0267	AAN65898	867.303	0.148947	0.268009	0.555753	0.57838	0.812169	K02014	TC.FEV.OM; iron complex outermembrane recepter protein	putative Outer membrane ferric siderophore receptor
PP_0268	AAN65899	1500.81	2.64436	0.529956	4.98978	6.04e-07	1.42e-05		NA	outer-membrane porin D
PP_0269	AAN65900	506.292	0.547874	0.759431	0.721427	0.470647	0.730106		NA	putative Glutamate synthase, large subunit
PP_0270	AAN65901	652.687	0.339157	0.852988	0.39761	0.690918	0.887301		NA	Sensor histidine kinase
PP_0271	AAN65902	269.905	0.436636	0.681686	0.640524	0.521832	0.768837	K02483	K02483; two-component system, OmpR family, response regulator	DNA-binding response regulator
PP_0272	AAN65903	719.895	0.576879	0.62049	0.929715	0.352519	0.620521	K16088	TC.FEV.OM1, fhuE, fpvA, fptA; outer-membrane receptor for ferric coprogen and ferric-rhodotorulic acid	Outer membrane ferric siderophore receptor
PP_0273	AAN65904	166.986	2.47322	0.632154	3.91236	9.14e-05	0.00105236		NA	conserved protein of unknown function
PP_0274	AAN65905	517.943	0.195242	0.579588	0.336864	0.736219	0.910548	K18831	higA; HTH-type transcriptional regulator / antitoxin HigA	putative transcriptional regulator containing HTH domain
PP_0275	AAN65906	67.0439	0.519648	0.581922	0.892986	0.371865	0.641673		NA	conserved protein of unknown function
PP_0276	AAN65907	149.583	0.684307	0.480432	1.42436	0.154343	0.361601		NA	Transcriptional regulator, Cro/CI family
PP_0277	AAN65908	210.298	0.598588	0.760723	0.786867	0.43136	0.696396		NA	conserved exported protein of unknown function
PP_0278	AAN65909	125.324	-0.19565	0.469207	-0.416979	0.676694	0.879842		NA	conserved protein of unknown function
PP_0279	AAN65910	944.492	0.18267	0.708693	0.257756	0.796595	0.938194		NA	conserved protein of unknown function
PP_0280	AAN65911	615.963	1.35583	0.491775	2.75702	0.00583314	0.0329459	K23057	K23057; putative lysine/arginine/ornithine/histidine/octopine transport system permease protein	Amino acid ABC transporter, permease protein
PP_0281	AAN65912	586.266	1.1672	0.322355	3.62084	0.000293651	0.00283952	K23056	K23056; putative lysine/arginine/ornithine/histidine/octopine transport system permease protein	Amino acid ABC transporter, permease protein
PP_0282	AAN65913	9897.18	-0.333017	0.502805	-0.662319	0.507767	0.760375	K23055	K23055; putative lysine/arginine/ornithine/histidine/octopine transport system substrate-binding protein	L-arginine ABC transporter - periplasmic binding subunit
PP_0283	AAN65914	2287.93	1.01944	0.463435	2.19974	0.0278252	0.10804	K23058	K23058; putative lysine/arginine/ornithine/histidine/octopine transport system ATP-binding protein [EC:7.4.2.1]	Arginine/ornithine transport ATP-binding protein AotP
PP_0284	AAN65915	1202.1	1.79318	0.408128	4.39368	1.11e-05	0.000176358	K11735	gabP; GABA permease	gamma-aminobutyrate permease
PP_0285	AAN65916	286.072	0.680432	0.398684	1.7067	0.0878784	0.243915		NA	Fe(2+)-trafficking protein
PP_0286	AAN65917	1364.12	0.0470475	0.371435	0.126664	0.899206	0.975116	K03575	mutY; A/G-specific adenine glycosylase [EC:3.2.2.31]	adenine glycosylase
PP_0287	AAN65918	2129.67	0.523795	0.284381	1.84188	0.0654929	0.199902	K07289	asmA; AsmA protein	conserved exported protein of unknown function
PP_0288	AAN65919	2886.98	1.28144	0.377372	3.3957	0.000684544	0.0057451		NA	putative Oxalate/formate antiporter
PP_0289	AAN65920	1526.96	1.3553	0.52836	2.56512	0.0103141	0.0510302	K01693	hisB; imidazoleglycerol-phosphate dehydratase [EC:4.2.1.19]	Imidazoleglycerol-phosphate dehydratase
PP_0290	AAN65921	874.667	1.70615	0.388618	4.39029	1.13e-05	0.000178134	K02501	hisH; imidazole glycerol-phosphate synthase subunit HisH [EC:4.3.2.10]	Imidazole glycerol phosphate synthase subunit HisH
PP_0291	AAN65922	149.481	1.03789	0.581382	1.78521	0.0742269	0.217002		NA	conserved protein of unknown function
PP_0292	AAN65923	1055.16	1.57145	0.534273	2.94128	0.00326856	0.0206656	K01814	hisA; phosphoribosylformimino-5-aminoimidazole carboxamide ribotide isomerase [EC:5.3.1.16]	phosphoribosylformimino-5-aminoimidazole carboxamide ribonucleotide isomerase
PP_0293	AAN65924	752.577	1.25428	0.525148	2.38843	0.0169205	0.0740761	K02500	hisF; imidazole glycerol-phosphate synthase subunit HisF [EC:4.3.2.10]	Imidazole glycerol phosphate synthase subunit HisF
PP_0294	AAN65925	2681.31	-0.110523	0.439904	-0.251244	0.801625	0.938775	K02000	proV; glycine betaine/proline transport system ATP-binding protein [EC:7.6.2.9]	choline / betaine / carnitine ABC transporter - ATP binding subunit
PP_0295	AAN65926	1267.95	-0.259462	0.427304	-0.607207	0.543713	0.787107	K02001	proW; glycine betaine/proline transport system permease protein	choline / betaine / carnitine ABC transporter - membrane subunit
PP_0296	AAN65927	6840.61	-0.579024	0.428488	-1.35132	0.176593	0.398883	K02002	proX; glycine betaine/proline transport system substrate-binding protein	choline / betaine / carnitine ABC transporter - substrate binding protein
PP_0297	AAN65928	316.185	0.758565	0.530479	1.42996	0.152728	0.359453	K01752	E4.3.1.17, sdaA, sdaB, tdcG; L-serine dehydratase [EC:4.3.1.17]	L-serine dehydratase
PP_0298	AAN65929	10039.4	-0.414199	0.445421	-0.929904	0.352421	0.620521	K21826	gbdR; AraC family transcriptional regulator, glycine betaine-responsive activator	AraC-family transcriptional regulator
PP_0299	AAN65930	1927.58	0.0969586	0.529304	0.183181	0.854656	0.960396		NA	conserved protein of unknown function
PP_0300	AAN65931	354.44	0.164381	0.314734	0.522285	0.601472	0.827881		NA	putative metallopeptidase
PP_0301	AAN65932	82.5233	-0.121726	0.484473	-0.251254	0.801618	0.938775	K07107	ybgC; acyl-CoA thioester hydrolase [EC:3.1.2.-]	betainyl-CoA thiolase
PP_0302	AAN65933	434.961	-0.032304	0.514356	-0.0628047	0.949922	0.985456	K17735	lcdH, cdhA; carnitine 3-dehydrogenase [EC:1.1.1.108]	L-carnitine dehydrogenase
PP_0303	AAN65934	535.669	0.189977	0.719995	0.263859	0.791889	0.936474		NA	dehydrocarnitine cleavage enzyme
PP_0304	AAN65935	555.072	0.2003	0.407212	0.491881	0.622803	0.840844	K02002	proX; glycine betaine/proline transport system substrate-binding protein	Carnitine uptake ABC transporter, periplasmic component
PP_0305	AAN65936	252.466	0.145806	0.389813	0.374042	0.708373	0.896544	K17736	cdhR; AraC family transcriptional regulator, carnitine catabolism transcriptional activator	HTH-type transcriptional regulator CdhR
PP_0306	AAN65937	170.522	0.0139513	0.422482	0.0330223	0.973657	0.992401		NA	conserved protein of unknown function
PP_0307	AAN65938	207.715	1.50996	0.47808	3.15838	0.00158647	0.0114757		NA	conserved exported protein of unknown function
PP_0308	AAN65939	837.078	-0.236239	0.474664	-0.497698	0.618697	0.839113	K01273	DPEP; membrane dipeptidase [EC:3.4.13.19]	putative dipeptidase
PP_0309	AAN65940	85.0856	0.576939	0.524575	1.09982	0.27141	0.528182		NA	conserved protein of unknown function
PP_0310	AAN65941	597.908	0.155323	0.33432	0.464595	0.642221	0.855738	K21833	dgcA, ddhC; N,N-dimethylglycine/sarcosine dehydrogenase [EC:1.5.7.3]	putative dimethylglycine dehydrogenase subunit
PP_0311	AAN65942	689.582	0.339783	0.680518	0.499301	0.617567	0.838571	K21834	dgcB; N,N-dimethylglycine/sarcosine dehydrogenase ferredoxin subunit	putative dimethylglycine dehydrogenase subunit
PP_0312	AAN65943	746.868	0.0744342	0.888672	0.083759	0.933248	0.981221	K03522	fixB, etfA; electron transfer flavoprotein alpha subunit	electron transfer flavoprotein, alpha subunit
PP_0313	AAN65944	456.653	0.165878	0.779625	0.212767	0.831509	0.950678	K03521	fixA, etfB; electron transfer flavoprotein beta subunit	putative electron transfer flavoprotein beta subunit
PP_0314	AAN65945	381.025	-0.0800266	0.478295	-0.167316	0.867121	0.963941		NA	conserved protein of unknown function
PP_0315	AAN65946	513.138	0.103565	0.422489	0.245131	0.806355	0.94108	K00479	gbcA, bmoA; glycine betaine monooxygenase A [EC:1.14.13.251]	putative glycine-betaine dioxygenase subunit
PP_0316	AAN65947	705.292	0.48757	0.454349	1.07312	0.283218	0.542038	K21832	gbcB, bmoB; glycine betaine monooxygenase B [EC:1.14.13.251]	putative glycine-betaine dioxygenase subunit
PP_0317	AAN65948	465.796	0.712893	0.546258	1.30505	0.191876	0.422836	K03406	mcp; methyl-accepting chemotaxis protein	Methyl-accepting chemotaxis transducer
PP_0318	AAN65949	218.657	2.25608	0.557129	4.04948	5.13e-05	0.000636308		NA	conserved protein of unknown function
PP_0319	AAN65950	90.669	1.23385	0.494414	2.49558	0.0125752	0.0595637		NA	conserved protein of unknown function
PP_0320	AAN65951	684.072	0.0183375	0.611177	0.0300036	0.976064	0.993138	K03406	mcp; methyl-accepting chemotaxis protein	Methyl-accepting chemotaxis transducer
PP_0321	AAN65952	2076.81	-0.289083	0.452401	-0.638997	0.522825	0.769227	K01620	ltaE; threonine aldolase [EC:4.1.2.48]	low specificity L-threonine aldolase
PP_0322	AAN65953	619.943	0.542273	0.232463	2.33273	0.0196622	0.0831862	K00600	glyA, SHMT; glycine hydroxymethyltransferase [EC:2.1.2.1]	serine hydroxymethyltransferase
PP_0323	AAN65954	506.902	0.203466	0.417935	0.486837	0.626374	0.843454	K00303	soxB; sarcosine oxidase, subunit beta [EC:1.5.3.24 1.5.3.1]	sarcosine oxidase subunit beta
PP_0324	AAN65955	55.0143	0.017551	0.424941	0.0413023	0.967055	0.989395	K00304	soxD; sarcosine oxidase, subunit delta [EC:1.5.3.24 1.5.3.1]	sarcosine oxidase subunit delta
PP_0325	AAN65956	1679.77	0.122114	0.366023	0.333622	0.738665	0.912358	K00302	soxA; sarcosine oxidase, subunit alpha [EC:1.5.3.24 1.5.3.1]	sarcosine oxidase subunit alpha
PP_0326	AAN65957	299.254	-0.116015	0.33671	-0.344554	0.73043	0.907777	K00305	soxG; sarcosine oxidase, subunit gamma [EC:1.5.3.24 1.5.3.1]	sarcosine oxidase subunit gamma
PP_0327	AAN65958	619.033	0.119426	0.386201	0.309234	0.757144	0.920631	K01433	purU; formyltetrahydrofolate deformylase [EC:3.5.1.10]	formyltetrahydrofolate deformylase
PP_0328	AAN65959	1353.99	-0.552149	0.383613	-1.43934	0.150054	0.354634	K00148	fdhA; glutathione-independent formaldehyde dehydrogenase [EC:1.2.1.46]	formaldehyde dehydrogenase
PP_0329	AAN65960	324.994	-0.035209	0.348878	-0.100921	0.919613	0.97853		NA	conserved protein of unknown function
PP_0330	AAN65961	630.275	0.904071	0.514849	1.75599	0.0790897	0.225487		NA	hypothetical protein PP_0330
PP_0331	AAN65962	302.163	0.868923	0.467039	1.86049	0.0628155	0.193607		NA	conserved protein of unknown function
PP_0332	AAN65963	446.254	-0.0486931	0.356451	-0.136605	0.891343	0.971236		NA	putative Acyltransferase
PP_0333	AAN65964	1138.87	-0.302441	0.517948	-0.583922	0.559273	0.797341		NA	conserved exported protein of unknown function
PP_0334	AAN65965	2075	-0.706546	0.500336	-1.41214	0.157908	0.368581	K07486	K07486; transposase	transposase
PP_0335	AAN65966	2007.15	-0.321123	0.409783	-0.783641	0.433251	0.698057		NA	Glutathione S-transferase family protein
PP_0336	AAN65967	2697.84	-0.0859568	0.478318	-0.179706	0.857383	0.961102	K07304	msrA; peptide-methionine (S)-S-oxide reductase [EC:1.8.4.11]	Peptide methionine sulfoxide reductase MsrA
PP_0337	AAN65968	3644.65	0.651101	0.33363	1.95156	0.05099	0.166297		NA	Sensory box protein
PP_0338	AAN65969	11112.1	1.40877	0.528932	2.66341	0.00773522	0.0411069	K00627	DLAT, aceF, pdhC; pyruvate dehydrogenase E2 component (dihydrolipoyllysine-residue acetyltransferase) [EC:2.3.1.12]	AceF-S-acetyldihydrolipoate
PP_0339	AAN65970	15389.6	3.4062	0.598026	5.69574	1.23e-08	5.08e-07	K00163	aceE; pyruvate dehydrogenase E1 component [EC:1.2.4.1]	Pyruvate dehydrogenase E1 component
PP_0340	AAN65971	5393.26	0.524013	0.309324	1.69406	0.0902537	0.248458	K00982	glnE; [glutamine synthetase] adenylyltransferase / [glutamine synthetase]-adenylyl-L-tyrosine phosphorylase [EC:2.7.7.42 2.7.7.89]	Glutamate-ammonia-ligase adenylyltransferase
PP_0341	AAN65972	1678.31	0.51121	0.250445	2.04121	0.0412304	0.14409	K02843	waaF, rfaF; lipopolysaccharide heptosyltransferase II [EC:2.4.99.24]	ADP-heptose:LPS heptosyltransferase II
PP_0342	AAN65973	1043.42	0.640665	0.319709	2.0039	0.0450809	0.15253	K02841	waaC, rfaC; lipopolysaccharide heptosyltransferase I [EC:2.4.99.23]	ADP-heptose:LPS heptosyltransferase I
PP_0343	AAN65974	831.864	1.06169	0.36282	2.92623	0.00343098	0.0215482	K02844	waaG, rfaG; UDP-glucose:(heptosyl)LPS alpha-1,3-glucosyltransferase [EC:2.4.1.-]	lipopolysaccharide glucosyltransferase I
PP_0344	AAN65975	943.626	0.702617	0.269573	2.60641	0.00914968	0.0464869	K02848	waaP, rfaP; lipopolysaccharide core heptose(I) kinase [EC:2.7.1.235]	lipopolysaccharide core heptose (I) kinase
PP_0345	AAN65976	950.608	0.658986	0.35273	1.86825	0.0617279	0.191296		NA	putative Heptose kinase WapP
PP_0346	AAN65977	1476.49	-0.0548175	0.258709	-0.211889	0.832194	0.950678		NA	putative Heptose kinase WapQ
PP_0347	AAN65978	2370.01	0.311244	0.286202	1.0875	0.276816	0.535196		NA	conserved protein of unknown function
PP_0348	AAN65979	802.846	0.210064	0.256144	0.8201	0.412159	0.678548		NA	conserved protein of unknown function
PP_0349	AAN65980	499.776	0.280488	0.619648	0.452656	0.650796	0.861997		NA	putative Membrane protein
PP_0350	AAN65981	740.221	0.288109	0.567635	0.50756	0.611762	0.833686	K02014	TC.FEV.OM; iron complex outermembrane recepter protein	Outer membrane ferrichrome-iron receptor
PP_0351	AAN65982	899.649	0.613781	0.67557	0.908539	0.363594	0.633577	K07165	fecR; transmembrane sensor	putative Transmembrane sensor protein
PP_0352	AAN65983	386.108	1.80977	0.629898	2.87312	0.00406434	0.0246251		NA	RNA polymerase sigma-70 factor, ECF subfamily
PP_0353	AAN65984	662.204	-0.389912	0.663469	-0.587687	0.556743	0.796049	K02342	dnaQ; DNA polymerase III subunit epsilon [EC:2.7.7.7]	Exonuclease
PP_0354	AAN65985	2742.67	-0.787087	0.739148	-1.06486	0.286941	0.546577	K07182	K07182; CBS domain-containing protein	CBS domain protein
PP_0355	AAN65986	691.722	-1.90008	0.380095	-4.99896	5.76e-07	1.37e-05		NA	Response regulator
PP_0356	AAN65987	5037.96	-0.217181	0.415109	-0.523189	0.600843	0.827881	K01638	aceB, glcB; malate synthase [EC:2.3.3.9]	malate synthase G
PP_0357	AAN65988	2028.93	-0.819338	0.394768	-2.07549	0.0379409	0.135435		NA	ACT domain protein
PP_0358	AAN65989	884.129	0.0118259	0.310663	0.0380666	0.969635	0.989899	K05786	rarD; chloramphenicol-sensitive protein RarD	conserved membrane protein of unknown function
PP_0359	AAN65990	1243.35	0.311743	0.26398	1.18093	0.237629	0.487742		NA	serine/threonine protein kinase
PP_0360	AAN65991	667.458	0.526351	0.473077	1.11261	0.265875	0.52314	K02019	modE; molybdate transport system regulatory protein	Molybdate transport regulator
PP_0361	AAN65992	381.41	0.550583	0.478506	1.15063	0.249886	0.502699		NA	putative Competence protein ComF
PP_0362	AAN65993	2683.23	1.60937	0.501048	3.21201	0.00131809	0.00985088	K01012	bioB; biotin synthase [EC:2.8.1.6]	Biotin synthase
PP_0363	AAN65994	2147.23	1.18924	0.387828	3.0664	0.0021665	0.014787	K00652	bioF; 8-amino-7-oxononanoate synthase [EC:2.3.1.47]	8-amino-7-oxononanoate synthase
PP_0364	AAN65995	1895.39	-0.56926	0.333928	-1.70474	0.0882425	0.244208	K02170	bioH; pimeloyl-[acyl-carrier protein] methyl ester esterase [EC:3.1.1.85]	pimeloyl-[acp] methyl ester esterase
PP_0365	AAN65996	1990	-0.372651	0.314575	-1.18462	0.236169	0.485654	K02169	bioC; malonyl-CoA O-methyltransferase [EC:2.1.1.197]	Malonyl-[acyl-carrier protein] O-methyltransferase
PP_0366	AAN65997	2233.85	-0.638268	0.436647	-1.46175	0.14381	0.345206	K01935	bioD; dethiobiotin synthetase [EC:6.3.3.3]	dethiobiotin synthetase
PP_0367	AAN65998	9147.82	0.548648	0.635611	0.863183	0.388037	0.655954		NA	conserved protein of unknown function
PP_0368	AAN65999	10316.9	-0.996736	0.608995	-1.63669	0.101695	0.271658		NA	putative Acyl-CoA dehydrogenase
PP_0369	AAN66000	940.677	0.240176	0.371467	0.646561	0.517916	0.766256		NA	putative diguanylate cyclase
PP_0370	AAN66001	5304.13	-1.3195	0.452857	-2.91372	0.00357155	0.0222782		NA	Acyl-CoA dehydrogenase family protein
PP_0371	AAN66002	431.727	0.444637	0.300653	1.47891	0.139165	0.338211	K11921	cynR; LysR family transcriptional regulator, cyn operon transcriptional activator	Transcriptional regulator, LysR family
PP_0372	AAN66003	940.265	0.978188	0.509411	1.92023	0.0548286	0.175082	K00821	argD; acetylornithine/N-succinyldiaminopimelate aminotransferase [EC:2.6.1.11 2.6.1.17]	Acetylornithine aminotransferase 2
PP_0373	AAN66004	515.085	-1.33334	0.50903	-2.61938	0.00880898	0.0452428		NA	conserved membrane protein of unknown function
PP_0375	AAN66006	7417.52	0.227049	0.430751	0.5271	0.598124	0.826753		NA	Prolyl oligopeptidase family protein
PP_0376	AAN66007	7065.8	-0.299707	0.499232	-0.600335	0.548283	0.790739	K06139	pqqE; PqqA peptide cyclase [EC:1.21.98.4]	Coenzyme PQQ synthesis protein E
PP_0377	AAN66008	1980.8	-0.0426998	0.545129	-0.0783299	0.937566	0.981445	K06138	pqqD; pyrroloquinoline quinone biosynthesis protein D	coenzyme PQQ synthesis protein D
PP_0378	AAN66009	9582.63	0.146935	0.496558	0.295908	0.7673	0.924842	K06137	pqqC; pyrroloquinoline-quinone synthase [EC:1.3.3.11]	Pyrroloquinoline-quinone synthase
PP_0379	AAN66010	6077.01	0.573956	0.463953	1.2371	0.21605	0.455883	K06136	pqqB; pyrroloquinoline quinone biosynthesis protein B	Coenzyme PQQ synthesis protein B
PP_0380	AAN66011	449.666	-0.585589	0.579763	-1.01005	0.312471	0.573363	K06135	pqqA; pyrroloquinoline quinone biosynthesis protein A	Coenzyme PQQ synthesis protein A
PP_0381	AAN66012	2724.17	0.109405	0.28202	0.387935	0.698064	0.891263		NA	Coenzyme PQQ synthesis protein F
PP_0382	AAN66013	1046.35	0.532167	0.314144	1.69402	0.0902607	0.248458	K01506	davA; 5-aminopentanamidase [EC:3.5.1.30]	5-aminopentanamidase
PP_0383	AAN66014	1106.92	0.611636	0.226379	2.70183	0.00689598	0.037535	K00468	davB; lysine 2-monooxygenase [EC:1.13.12.2]	Lysine 2-monooxygenase
PP_0384	AAN66015	158.517	1.40358	0.409855	3.42459	0.000615732	0.00526907		NA	Transcriptional regulator, AsnC family
PP_0385	AAN66016	644.563	0.733967	0.344802	2.12866	0.0332825	0.122911		NA	putative serine acetyltransferase
PP_0386	AAN66017	12512.6	-1.24467	0.461584	-2.69652	0.00700687	0.0380104		NA	Sensory box protein
PP_0387	AAN66018	19453.2	-0.321238	0.452795	-0.709457	0.478041	0.735898	K03086	rpoD; RNA polymerase primary sigma factor	RNA polymerase, sigma 70 (sigma D) factor
PP_0388	AAN66019	5057.86	-0.774404	0.331129	-2.33868	0.0193522	0.0821817	K02316	dnaG; DNA primase [EC:2.7.7.101]	DNA primase
PP_0389	AAN66020	2089.12	1.93538	0.640477	3.02178	0.00251296	0.0166697	K02970	RP-S21, MRPS21, rpsU; small subunit ribosomal protein S21	30S ribosomal protein S21
PP_0390	AAN66021	1021.26	0.555918	0.340473	1.63278	0.102515	0.272906	K01409	OSGEP, KAE1, QRI7; N6-L-threonylcarbamoyladenine synthase [EC:2.3.1.234]	tRNA N6-adenosine threonylcarbamoyltransferase
PP_0391	AAN66022	1177.87	0.106551	0.319326	0.333675	0.738625	0.912358	K08591	plsY; acyl phosphate:glycerol-3-phosphate acyltransferase [EC:2.3.1.275]	Glycerol-3-phosphate acyltransferase
PP_0392	AAN66023	478.901	0.0286274	0.347663	0.0823424	0.934374	0.981318	K01633	folB; 7,8-dihydroneopterin aldolase/epimerase/oxygenase [EC:4.1.2.25 5.1.99.8 1.13.11.81]	dihydroneopterin aldolase
PP_0393	AAN66024	337.425	0.497417	0.411377	1.20915	0.226605	0.471609	K00950	folK; 2-amino-4-hydroxy-6-hydroxymethyldihydropteridine diphosphokinase [EC:2.7.6.3]	putative 2-amino-4-hydroxy-6-hydroxymethyldihydropteridine pyrophosphokinase
PP_0394	AAN66025	2640.11	-1.46976	0.460643	-3.19067	0.00141941	0.0104428	K00974	cca; tRNA nucleotidyltransferase (CCA-adding enzyme) [EC:2.7.7.72 3.1.3.- 3.1.4.-]	tRNA nucleotidyltransferase - 2',3'-cyclic phosphodiesterase - 2' nucleotidase and phosphatase
PP_0395	AAN66026	39430.8	-2.23193	0.475881	-4.6901	2.73e-06	5.3e-05	K06415	spoVR; stage V sporulation protein R	putative type IV piliation protein
PP_0396	AAN66027	31070.1	-2.21691	0.55958	-3.96174	7.44e-05	0.000879974	K09786	K09786; uncharacterized protein	conserved protein of unknown function
PP_0397	AAN66028	175413	-2.11923	0.499828	-4.23992	2.24e-05	0.00031432	K07180	prkA; serine protein kinase	protein kinase
PP_0398	AAN66029	1589.66	0.815244	0.530119	1.53785	0.124085	0.312975	K02439	glpE; thiosulfate sulfurtransferase [EC:2.8.1.1]	Thiosulfate sulfurtransferase GlpE
PP_0399	AAN66030	1756.78	0.445673	0.455626	0.978155	0.327998	0.591753	K01525	apaH; bis(5'-nucleosyl)-tetraphosphatase (symmetrical) [EC:3.6.1.41]	Bis(5'-nucleosyl)-tetraphosphatase, symmetrical
PP_0400	AAN66031	1011.16	0.646158	0.582373	1.10953	0.267203	0.523945	K06195	apaG; ApaG protein	CO2+/MG2+ efflux protein
PP_0401	AAN66032	937.124	0.903879	0.416944	2.16787	0.0301688	0.113634	K02528	ksgA; 16S rRNA (adenine1518-N6/adenine1519-N6)-dimethyltransferase [EC:2.1.1.182]	Ribosomal RNA small subunit methyltransferase A
PP_0402	AAN66033	1303.01	0.910638	0.462478	1.96904	0.0489484	0.161404	K00097	pdxA; 4-hydroxythreonine-4-phosphate dehydrogenase [EC:1.1.1.262]	4-hydroxythreonine-4-phosphate dehydrogenase
PP_0403	AAN66034	2914.9	1.13072	0.60187	1.87868	0.0602888	0.187967	K03771	surA; peptidyl-prolyl cis-trans isomerase SurA [EC:5.2.1.8]	peptidyl-prolyl cis-trans isomerase
PP_0405	AAN66035	1346.69	0.666751	0.306932	2.17231	0.0298322	0.112742	K07102	amgK; N-acetylmuramate 1-kinase [EC:2.7.1.221]	conserved protein of unknown function
PP_0406	AAN66036	2630.27	-1.16995	0.415545	-2.81546	0.00487071	0.0285733	K00992	murU; N-acetyl-alpha-D-muramate 1-phosphate uridylyltransferase [EC:2.7.7.99]	Nucleotidyltransferase family protein
PP_0407	AAN66037	1625.69	-0.58115	0.342241	-1.69807	0.0894939	0.246827	K05801	djlA; DnaJ like chaperone protein	DnaJ-like protein DjlA
PP_0408	AAN66038	978.155	0.547279	0.300071	1.82383	0.0681773	0.205849		NA	conserved exported protein of unknown function
PP_0409	AAN66039	1920	0.210935	0.268781	0.784784	0.43258	0.697373		NA	Sensory box histidine kinase
PP_0410	AAN66040	696.307	0.0506002	0.42018	0.120425	0.904146	0.977356		NA	DNA-binding response regulator UhpA
PP_0411	AAN66041	3078.42	0.36668	0.433268	0.846314	0.397378	0.665396	K02052	ABC.SP.A; putative spermidine/putrescine transport system ATP-binding protein	Polyamine ABC transporter, ATP-binding protein
PP_0412	AAN66042	6919.84	-0.583531	0.468616	-1.24522	0.21305	0.452432	K02055	ABC.SP.S; putative spermidine/putrescine transport system substrate-binding protein	Polyamine ABC transporter, periplasmic polyamine-binding protein
PP_0413	AAN66043	1463.82	-0.215063	0.42148	-0.510256	0.609872	0.832515	K02054	ABC.SP.P1; putative spermidine/putrescine transport system permease protein	Polyamine ABC transporter, permease protein
PP_0414	AAN66044	897.756	-0.118766	0.422944	-0.280808	0.778858	0.92895	K02053	ABC.SP.P; putative spermidine/putrescine transport system permease protein	Polyamine ABC transporter, permease protein
PP_0415	AAN66045	803.615	1.81838	0.407967	4.45717	8.3e-06	0.000136368	K01783	rpe, RPE; ribulose-phosphate 3-epimerase [EC:5.1.3.1]	ribulose-5-phosphate 3-epimerase
PP_0416	AAN66046	703.682	1.05793	0.355582	2.97521	0.00292784	0.0189557	K01091	gph; phosphoglycolate phosphatase [EC:3.1.3.18]	Phosphoglycolate phosphatase
PP_0417	AAN66047	2637.67	1.3014	0.404161	3.22	0.00128192	0.009657	K01657	trpE; anthranilate synthase component I [EC:4.1.3.27]	Anthranilate synthase component 1
PP_0418	AAN66048	2892.66	-0.82797	0.302575	-2.73641	0.0062113	0.034667	K12686	apeE, estA, lip-1; outer membrane lipase/esterase	Esterase EstP
PP_0420	AAN66050	607.667	1.81501	0.57524	3.15522	0.00160376	0.0115736	K01658	trpG; anthranilate synthase component II [EC:4.1.3.27]	aminodeoxychorismate synthase / para-aminobenzoate synthase multi-enzyme complex
PP_0421	AAN66051	1483.95	0.114765	0.55215	0.207852	0.835344	0.952158	K00766	trpD; anthranilate phosphoribosyltransferase [EC:2.4.2.18]	Anthranilate phosphoribosyltransferase
PP_0422	AAN66052	1592.12	0.416864	0.477504	0.873005	0.38266	0.652279	K01609	trpC; indole-3-glycerol phosphate synthase [EC:4.1.1.48]	Indole-3-glycerol phosphate synthase
PP_0423	AAN66053	839.053	0.292511	0.344569	0.848919	0.395926	0.663783		NA	conserved protein of unknown function
PP_0424	AAN66054	1272.17	0.537189	0.481315	1.11609	0.264385	0.521499	K10914	crp; CRP/FNR family transcriptional regulator, cyclic AMP receptor protein	DNA-binding transcriptional dual regulator
PP_0425	AAN66055	209.822	1.14492	0.420923	2.72002	0.00652772	0.0360776	K07397	yhfA; putative redox protein	conserved protein of unknown function
PP_0426	AAN66056	607.409	0.55306	0.401008	1.37918	0.167841	0.384013		NA	conserved membrane protein of unknown function
PP_0427	AAN66057	1482.05	0.966216	0.417362	2.31506	0.0206099	0.0858494	K06134	COQ7; 3-demethoxyubiquinol 3-hydroxylase [EC:1.14.99.60]	2-nonaprenyl-3-methyl-6-methoxy-1,4-benzoquinol hydroxylase
PP_0428	AAN66058	2898.18	-0.0254808	0.443727	-0.0574245	0.954207	0.986016	K02503	HINT1_2, hinT, hit; histidine triad (HIT) family protein [EC:3.9.1.-]	aminoacyl-adenylate hydrolase/purine nucleoside phosphoramidase
PP_0429	AAN66059	698.983	0.639504	0.482728	1.32477	0.185247	0.412996	K07124	K07124; uncharacterized protein	Oxidoreductase, short chain dehydrogenase/reductase family
PP_0430	AAN66060	2218.85	0.0896421	0.274512	0.326551	0.744007	0.914671	K00459	ncd2, npd; nitronate monooxygenase [EC:1.13.12.16]	conserved protein of unknown function
PP_0431	AAN66061	1426.06	0.381883	0.510206	0.748488	0.454166	0.716856	K08973	hemJ; protoporphyrinogen IX oxidase [EC:1.3.99.-]	conserved membrane protein of unknown function
PP_0432	AAN66062	2415.85	0.167768	0.341715	0.490959	0.623455	0.841323	K00145	argC; N-acetyl-gamma-glutamyl-phosphate reductase [EC:1.2.1.38]	N-acetyl-gamma-glutamyl-phosphate reductase 1
PP_0433	AAN66063	1355.7	1.88287	0.561361	3.35412	0.000796175	0.00652726	K15724	erpA; iron-sulfur cluster insertion protein	Iron-sulfur cluster insertion protein ErpA
PP_0434	AAN66064	1228.82	0.850099	0.343181	2.47712	0.0132448	0.0616532	K09001	anmK; anhydro-N-acetylmuramic acid kinase [EC:2.7.1.170]	Anhydro-N-acetylmuramic acid kinase
PP_0435	AAN66065	1767.58	0.821405	0.365432	2.24776	0.0245912	0.0978296		NA	Peptidase, M23/M37 family
PP_0436	AAN66066	794.43	-0.0430199	0.391902	-0.109772	0.91259	0.977917	K01866	YARS, tyrS; tyrosyl-tRNA synthetase [EC:6.1.1.1]	Tyrosine--tRNA ligase
PP_0437	AAN66067	193.841	0.598852	0.415266	1.44209	0.149276	0.35368	K03524	birA; BirA family transcriptional regulator, biotin operon repressor / biotin---[acetyl-CoA-carboxylase] ligase [EC:6.3.4.15]	bifunctional biotin-[acetyl-CoA-carboxylase] ligase/biotin operon repressor BirA
PP_0438	AAN66068	335.073	0.128213	0.413903	0.309767	0.756738	0.920533	K03525	coaX; type III pantothenate kinase [EC:2.7.1.33]	Type III pantothenate kinase
PP_0439	AAN66069	389.148	0.0486847	0.470961	0.103373	0.917667	0.97853		NA	conserved protein of unknown function
PP_0440	AAN66070	12981.4	-0.089571	0.624365	-0.143459	0.885927	0.968486	K02358	tuf, TUFM; elongation factor Tu	Elongation factor Tu-A
PP_0441	AAN66071	2213.01	1.16679	0.540101	2.16031	0.0307483	0.115281	K03073	secE; preprotein translocase subunit SecE	Sec translocation complex - SecE subunit
PP_0442	AAN66072	2674.69	1.257	0.570884	2.20185	0.0276762	0.107682	K02601	nusG; transcription termination/antitermination protein NusG	transcription antipausing factor NusG
PP_0443	AAN66073	9993.37	0.819502	0.708413	1.15681	0.247349	0.499869	K02867	RP-L11, MRPL11, rplK; large subunit ribosomal protein L11	50S ribosomal protein L11
PP_0444	AAN66074	11340.5	0.757428	0.63865	1.18598	0.235629	0.485395	K02863	RP-L1, MRPL1, rplA; large subunit ribosomal protein L1	50S ribosomal protein L1
PP_0445	AAN66075	48448.7	-0.393062	0.532304	-0.738416	0.460262	0.722667	K02864	RP-L10, MRPL10, rplJ; large subunit ribosomal protein L10	50S ribosomal protein L10
PP_0446	AAN66076	37130	0.0940119	0.582713	0.161335	0.87183	0.964992	K02935	RP-L7, MRPL12, rplL; large subunit ribosomal protein L7/L12	50S ribosomal protein L7/L12
PP_0447	AAN66077	28188.4	-0.140955	0.585078	-0.240918	0.809619	0.941396	K03043	rpoB; DNA-directed RNA polymerase subunit beta [EC:2.7.7.6]	DNA-directed RNA polymerase subunit beta
PP_0448	AAN66078	63056.1	-1.01556	0.539316	-1.88305	0.059694	0.186589	K03046	rpoC; DNA-directed RNA polymerase subunit beta' [EC:2.7.7.6]	DNA-directed RNA polymerase subunit beta'
PP_0449	AAN66079	5155.91	-0.0408001	0.724447	-0.0563189	0.955088	0.986016	K02950	RP-S12, MRPS12, rpsL; small subunit ribosomal protein S12	30S ribosomal protein S12
PP_0450	AAN66080	9122.28	-0.0330558	0.708171	-0.0466776	0.96277	0.987702	K02992	RP-S7, MRPS7, rpsG; small subunit ribosomal protein S7	30S ribosomal protein S7
PP_0451	AAN66081	38244.4	0.570842	0.70625	0.808271	0.418934	0.685518	K02355	fusA, GFM, EFG; elongation factor G	Elongation factor G 1
PP_0452	AAN66082	59601.7	-0.00490367	0.667897	-0.00734196	0.994142	0.998257	K02358	tuf, TUFM; elongation factor Tu	Elongation factor Tu-B
PP_0453	AAN66083	1122.56	1.00678	0.743203	1.35465	0.175531	0.397117	K02946	RP-S10, MRPS10, rpsJ; small subunit ribosomal protein S10	30S ribosomal protein S10
PP_0454	AAN66084	4806.55	1.43601	0.710288	2.02173	0.0432043	0.148605	K02906	RP-L3, MRPL3, rplC; large subunit ribosomal protein L3	50S ribosomal subunit protein L3
PP_0455	AAN66085	3103.7	1.79588	0.661623	2.71436	0.0066404	0.0364868	K02926	RP-L4, MRPL4, rplD; large subunit ribosomal protein L4	50S ribosomal protein L4
PP_0456	AAN66086	1899.41	1.7728	0.7841	2.26094	0.0237632	0.0954067	K02892	RP-L23, MRPL23, rplW; large subunit ribosomal protein L23	50S ribosomal protein L23
PP_0457	AAN66087	11255	0.851025	0.792432	1.07394	0.282849	0.541697	K02886	RP-L2, MRPL2, RML2, rplB; large subunit ribosomal protein L2	50S ribosomal protein L2
PP_0458	AAN66088	3277.27	1.04966	0.82311	1.27524	0.202224	0.436751	K02965	RP-S19, RSM19, rpsS; small subunit ribosomal protein S19	30S ribosomal protein S19
PP_0459	AAN66089	5008.3	0.711599	0.839461	0.847685	0.396613	0.664541	K02890	RP-L22, MRPL22, rplV; large subunit ribosomal protein L22	50S ribosomal protein L22
PP_0460	AAN66090	12196.4	0.781968	0.847663	0.922499	0.356268	0.625623	K02982	RP-S3, rpsC; small subunit ribosomal protein S3	30S ribosomal subunit protein S3
PP_0461	AAN66091	6698.82	0.649537	0.799359	0.812573	0.416463	0.682855	K02878	RP-L16, MRPL16, rplP; large subunit ribosomal protein L16	50S ribosomal protein L16
PP_0462	AAN66092	1528.69	1.00616	0.784836	1.282	0.199843	0.433823	K02904	RP-L29, rpmC; large subunit ribosomal protein L29	50S ribosomal subunit protein L29
PP_0463	AAN66093	4219.87	0.702782	0.805453	0.87253	0.382919	0.652279	K02961	RP-S17, MRPS17, rpsQ; small subunit ribosomal protein S17	30S ribosomal protein S17
PP_0464	AAN66094	7946.21	0.506179	0.754953	0.670477	0.502554	0.758566	K02874	RP-L14, MRPL14, rplN; large subunit ribosomal protein L14	50S ribosomal protein L14
PP_0465	AAN66095	6814.53	0.125796	0.749501	0.167839	0.86671	0.963873	K02895	RP-L24, MRPL24, rplX; large subunit ribosomal protein L24	50S ribosomal protein L24
PP_0466	AAN66096	28631.9	0.132635	0.680439	0.194926	0.845451	0.957639	K02931	RP-L5, MRPL5, rplE; large subunit ribosomal protein L5	50S ribosomal protein L5
PP_0467	AAN66097	8042.92	-0.662968	0.634326	-1.04515	0.295951	0.55497	K02954	RP-S14, MRPS14, rpsN; small subunit ribosomal protein S14	30S ribosomal protein S14
PP_0468	AAN66098	9387.82	1.11066	0.73072	1.51995	0.128523	0.320317	K02994	RP-S8, MRPS8, rpsH; small subunit ribosomal protein S8	30S ribosomal protein S8
PP_0469	AAN66099	8693.72	1.07677	0.696427	1.54614	0.122071	0.309135	K02933	RP-L6, MRPL6, rplF; large subunit ribosomal protein L6	50S ribosomal protein L6
PP_0470	AAN66100	3129.71	0.482274	0.689609	0.699344	0.484337	0.741092	K02881	RP-L18, MRPL18, rplR; large subunit ribosomal protein L18	50S ribosomal protein L18
PP_0471	AAN66101	5774.13	0.233596	0.705824	0.330956	0.740678	0.913327	K02988	RP-S5, MRPS5, rpsE; small subunit ribosomal protein S5	30S ribosomal protein S5
PP_0472	AAN66102	1118.41	0.731501	0.746971	0.97929	0.327437	0.591119	K02907	RP-L30, MRPL30, rpmD; large subunit ribosomal protein L30	50S ribosomal protein L30
PP_0473	AAN66103	5700.81	-0.105616	0.656599	-0.160852	0.87221	0.964992	K02876	RP-L15, MRPL15, rplO; large subunit ribosomal protein L15	50S ribosomal protein L15
PP_0474	AAN66104	14401.1	0.019035	0.701235	0.0271449	0.978344	0.994037	K03076	secY; preprotein translocase subunit SecY	Sec Translocation Complex - SecY subunit
PP_0475	AAN66105	1515	-0.00114287	0.648944	-0.00176113	0.998595	0.999477	K02919	RP-L36, MRPL36, rpmJ; large subunit ribosomal protein L36	50S ribosomal protein L36
PP_0476	AAN66106	3174.2	0.727953	0.680068	1.07041	0.284434	0.543263	K02952	RP-S13, rpsM; small subunit ribosomal protein S13	30S ribosomal protein S13
PP_0477	AAN66107	6411.74	0.776494	0.672835	1.15406	0.248474	0.500928	K02948	RP-S11, MRPS11, rpsK; small subunit ribosomal protein S11	30S ribosomal protein S11
PP_0478	AAN66108	10851.6	0.727056	0.627155	1.15929	0.246337	0.498749	K02986	RP-S4, NAM9, rpsD; small subunit ribosomal protein S4	30S ribosomal protein S4
PP_0479	AAN66109	25301.1	0.434027	0.603489	0.719195	0.472021	0.731521	K03040	rpoA; DNA-directed RNA polymerase subunit alpha [EC:2.7.7.6]	DNA-directed RNA polymerase subunit alpha
PP_0480	AAN66110	7433.99	0.680745	0.590867	1.15211	0.249275	0.502006	K02879	RP-L17, MRPL17, rplQ; large subunit ribosomal protein L17	50S ribosomal protein L17
PP_0481	AAN66111	956.096	0.225817	0.428433	0.527077	0.59814	0.826753	K03781	katE, CAT, catB, srpA; catalase [EC:1.11.1.6]	Catalase
PP_0482	AAN66112	9049.09	-1.35841	0.632885	-2.14638	0.0318426	0.118677	K03594	bfr; bacterioferritin [EC:1.16.3.1]	bacterioferritin
PP_0483	AAN66113	2123.31	1.01204	0.359012	2.81896	0.00481793	0.0283717	K03701	uvrA; excinuclease ABC subunit A	excinuclease (uvrABC system protein A)
PP_0484	AAN66114	3089.53	-0.0525503	0.446672	-0.117648	0.906346	0.977356		NA	transporter of an unknown substrate
PP_0485	AAN66115	3747.13	0.331839	0.414491	0.800596	0.423366	0.688287	K03111	ssb; single-strand DNA-binding protein	Single-stranded DNA-binding protein
PP_0486	AAN66116	621.502	1.05317	0.419	2.51353	0.011953	0.0572391		NA	Transcriptional regulator, GntR family
PP_0487	AAN66117	158.654	-0.0189022	0.374823	-0.0504297	0.95978	0.9866	K07090	K07090; uncharacterized protein	conserved membrane protein of unknown function
PP_0488	AAN66118	312.257	0.113342	0.32856	0.344966	0.73012	0.907777	K16066	ydfG; 3-hydroxy acid dehydrogenase / malonic semialdehyde reductase [EC:1.1.1.381 1.1.1.-]	putative NADP-dependent dehydrogenase HI_1430
PP_0490	AAN66119	5348.93	-1.31573	0.416624	-3.15807	0.00158817	0.0114757	K00124	fdoH, fdsB; formate dehydrogenase iron-sulfur subunit	formate dehydrogenase-O, beta subunit
PP_0491	AAN66120	2072.51	-1.3245	0.390536	-3.3915	0.000695123	0.00580807	K00127	fdoI, fdsG; formate dehydrogenase subunit gamma	formate dehydrogenase-O, gamma subunit
PP_0492	AAN66121	3605.84	-0.771286	0.314175	-2.45495	0.0140903	0.064633	K02380	fdhE; FdhE protein	formate dehydrogenase formation protein
PP_0493	AAN66122	3113.1	0.172068	0.256858	0.669896	0.502924	0.758566	K01042	selA; L-seryl-tRNA(Ser) seleniumtransferase [EC:2.9.1.1]	selenocysteine synthase
PP_0494	AAN66123	2625.18	0.386643	0.264403	1.46232	0.143653	0.345017	K03833	selB, EEFSEC; selenocysteine-specific elongation factor	selenocysteyl-tRNA-specific translation elongation factor
PP_0495	AAN66124	363.361	1.04225	0.456865	2.28132	0.0225297	0.0917546	K01424	E3.5.1.1, ansA, ansB; L-asparaginase [EC:3.5.1.1]	type 1 L-asparaginase
PP_0496	AAN66125	773.247	0.498048	0.378091	1.31727	0.187749	0.416934	K03310	TC.AGCS; alanine or glycine:cation symporter, AGCS family	Sodium/alanine symporter
PP_0497	AAN66126	424.342	0.4675	0.413522	1.13053	0.258252	0.514416		NA	Transcriptional regulator, Cro/CI family
PP_0498	AAN66127	889.878	1.05195	0.500451	2.102	0.0355536	0.129525		NA	conserved protein of unknown function
PP_0500	AAN66128	1745.99	1.25024	0.319418	3.91413	9.07e-05	0.00104898	K00067	rfbD, rmlD; dTDP-4-dehydrorhamnose reductase [EC:1.1.1.133]	dTDP-4-rhamnose reductase-related protein
PP_0501	AAN66129	505.147	0.729279	0.344176	2.11891	0.0340979	0.12535	K01784	galE, GALE; UDP-glucose 4-epimerase [EC:5.1.3.2]	NAD-dependent epimerase/dehydratase family protein
PP_0502	AAN66130	97.8732	-0.531501	0.407287	-1.30498	0.191899	0.422836		NA	conserved protein of unknown function
PP_0503	AAN66131	458.471	1.19284	0.549073	2.17246	0.0298207	0.112742		NA	Major facilitator family transporter
PP_0504	AAN66132	4398.2	3.20257	0.546918	5.85566	4.75e-09	2.2e-07	K07275	ompW; outer membrane protein	Outer membrane protein OprG
PP_0505	AAN66133	343.243	0.343507	0.25581	1.34282	0.179329	0.402975	K09950	K09950; uncharacterized protein	conserved protein of unknown function
PP_0506	AAN66134	200.668	0.698403	0.304491	2.29368	0.0218091	0.089658	K02004	ABC.CD.P; putative ABC transport system permease protein	putative ABC efflux transporter, permease protein
PP_0507	AAN66135	400.386	0.459859	0.901236	0.510253	0.609874	0.832515	K02003	ABC.CD.A; putative ABC transport system ATP-binding protein	putative ABC efflux transporter, ATP-binding protein
PP_0508	AAN66136	111.704	0.841849	0.380246	2.21396	0.0268315	0.104756		NA	conserved exported protein of unknown function
PP_0509	AAN66137	377.427	0.138799	0.403758	0.343768	0.731021	0.907777		NA	conserved protein of unknown function
PP_0510	AAN66138	2482.28	0.587718	0.459753	1.27833	0.201132	0.435174	K05838	ybbN; putative thioredoxin	Thioredoxin
PP_0512	AAN66139	1173.54	-0.206127	0.259872	-0.793189	0.427668	0.693003		NA	hypothetical protein PP_0512
PP_0513	AAN66140	435.772	1.14108	0.681864	1.67347	0.0942345	0.2569	K07738	nrdR; transcriptional repressor NrdR	DNA-binding transcriptional repressor NrdR-Zn2+-ATP/dATP
PP_0514	AAN66141	1311.04	0.779784	0.530285	1.4705	0.141426	0.341283	K11752	ribD; diaminohydroxyphosphoribosylaminopyrimidine deaminase / 5-amino-6-(5-phosphoribosylamino)uracil reductase [EC:3.5.4.26 1.1.1.193]	bifunctional diaminohydroxyphosphoribosylaminopyrimidine deaminase/5-amino-6-(5-phosphoribosylamino)uracil reductase
PP_0515	AAN66142	679.588	1.13288	0.528339	2.14422	0.0320152	0.119085	K00793	ribE, RIB5; riboflavin synthase [EC:2.5.1.9]	Riboflavin synthase
PP_0516	AAN66143	1396.68	0.793508	0.469045	1.69175	0.0906935	0.249407	K14652	ribBA; 3,4-dihydroxy 2-butanone 4-phosphate synthase / GTP cyclohydrolase II [EC:4.1.99.12 3.5.4.25]	3,4-dihydroxy-2-butanone 4-phosphate synthase/GTP cyclohydrolase II
PP_0517	AAN66144	4148.34	-1.2327	0.437564	-2.81718	0.00484473	0.0284703	K00794	ribH, RIB4; 6,7-dimethyl-8-ribityllumazine synthase [EC:2.5.1.78]	6,7-dimethyl-8-ribityllumazine synthase
PP_0518	AAN66145	3234.19	-1.21892	0.386585	-3.15305	0.00161575	0.0116453	K03625	nusB; transcription antitermination protein NusB	transcription antitermination protein
PP_0519	AAN66146	1079.25	0.152777	0.425725	0.358863	0.719698	0.902011	K00946	thiL; thiamine-monophosphate kinase [EC:2.7.4.16]	thiamin monophosphate kinase
PP_0520	AAN66147	361.75	0.263134	0.560488	0.469474	0.638731	0.8536	K01095	pgpA; phosphatidylglycerophosphatase A [EC:3.1.3.27]	phosphatidylglycerophosphatase A
PP_0521	AAN66148	1107.58	0.0642154	0.39275	0.163502	0.870123	0.964604		NA	conserved exported protein of unknown function
PP_0522	AAN66149	919.873	1.09699	0.342397	3.20387	0.00135594	0.0100806	K01497	ribA, RIB1; GTP cyclohydrolase II [EC:3.5.4.25]	GTP cyclohydrolase-2
PP_0523	AAN66150	298.947	0.732173	0.31795	2.30279	0.0212906	0.0880376		NA	conserved membrane protein of unknown function
PP_0524	AAN66151	379.427	0.555053	0.696735	0.796648	0.425655	0.690532	K02016	ABC.FEV.S; iron complex transport system substrate-binding protein	putative Periplasmic cobalamin-binding protein HutB
PP_0525	AAN66152	2730.04	-0.464694	0.334276	-1.39015	0.164483	0.378932	K16092	btuB; vitamin B12 transporter	TonB-dependent receptor, B12 family
PP_0526	AAN66153	500.401	-0.377941	0.425279	-0.888689	0.37417	0.64467	K07486	K07486; transposase	transposase
PP_0527	AAN66154	5519.98	0.897709	0.395213	2.27146	0.0231194	0.0934841	K01662	dxs; 1-deoxy-D-xylulose-5-phosphate synthase [EC:2.2.1.7]	1-deoxyxylulose-5-phosphate synthase
PP_0528	AAN66155	661.558	0.974842	0.464119	2.10041	0.0356926	0.129729	K13789	GGPS; geranylgeranyl diphosphate synthase, type II [EC:2.5.1.1 2.5.1.10 2.5.1.29]	farnesyl diphosphate synthase
PP_0529	AAN66156	120.668	1.45725	0.318871	4.57002	4.88e-06	8.77e-05	K03602	xseB; exodeoxyribonuclease VII small subunit [EC:3.1.11.6]	Exodeoxyribonuclease 7 small subunit
PP_0530	AAN66157	774.637	-0.541368	0.240629	-2.24981	0.0244612	0.0974493	K02858	ribB, RIB3; 3,4-dihydroxy 2-butanone 4-phosphate synthase [EC:4.1.99.12]	3,4-dihydroxy-2-butanone 4-phosphate synthase
PP_0531	AAN66158	593.091	-0.39713	0.516877	-0.768326	0.442294	0.705602		NA	hypothetical protein PP_0531
PP_0532	AAN66159	643.558	0.249254	0.729009	0.341908	0.73242	0.908509		NA	conserved exported protein of unknown function
PP_0533	AAN66160	1070.39	0.145411	0.451063	0.322375	0.747169	0.916792	K19609	pfeS, pirS; two-component system, OmpR family, sensor histidine kinase PfeS [EC:2.7.13.3]	histidine kinase
PP_0534	AAN66161	183.617	0.683548	0.587418	1.16365	0.244566	0.496228	K19610	pfeR, pirR; two-component system, OmpR family, response regulator PfeR	putative Transcriptional regulator PfeR
PP_0535	AAN66162	920.973	-0.326978	0.317421	-1.03011	0.302959	0.562993	K16088	TC.FEV.OM1, fhuE, fpvA, fptA; outer-membrane receptor for ferric coprogen and ferric-rhodotorulic acid	Outer membrane ferric siderophore receptor
PP_0536	AAN66163	4277.21	-3.26383	0.578252	-5.64431	1.66e-08	6.66e-07		NA	conserved protein of unknown function
PP_0537	AAN66164	227.653	-0.0931025	0.462906	-0.201126	0.8406	0.95574		NA	putative transcriptional regulator
PP_0538	AAN66165	12183.2	1.0232	0.634098	1.61362	0.106609	0.281188	K01507	ppa; inorganic pyrophosphatase [EC:3.6.1.1]	inorganic pyrophosphatase
PP_0539	AAN66166	390.611	0.312284	0.320466	0.974466	0.329825	0.594457	K09933	mtfA; MtfA peptidase	glucose-regulated peptidase
PP_0540	AAN66167	753.402	0.417462	0.429755	0.971395	0.331351	0.595528	K03975	dedA; membrane-associated protein	conserved inner membrane protein
PP_0541	AAN66168	4280.25	-0.403308	0.414043	-0.974073	0.33002	0.594457		NA	Acetyltransferase, GNAT family
PP_0542	AAN66169	3565.53	0.0327808	0.33417	0.0980962	0.921856	0.979141	K03736	eutC; ethanolamine ammonia-lyase small subunit [EC:4.3.1.7]	ethanolamine ammonia-lyase, beta-subunit
PP_0543	AAN66170	5269.17	0.540771	0.398543	1.35687	0.174822	0.39583	K03735	eutB; ethanolamine ammonia-lyase large subunit [EC:4.3.1.7]	ethanolamine ammonia-lyase, alpha-subunit
PP_0544	AAN66171	5001.12	0.679647	0.45754	1.48544	0.137428	0.334995	K16238	eat, eutP; ethanolamine permease	Ethanolamine transporter
PP_0545	AAN66172	11239.3	-1.02859	0.504857	-2.03739	0.0416107	0.145007	K00138	aldB; aldehyde dehydrogenase [EC:1.2.1.-]	aldehyde dehydrogenase
PP_0546	AAN66173	5630.98	-0.467334	0.310622	-1.50451	0.13245	0.32673	K21405	acoR; sigma-54 dependent transcriptional regulator, acetoin dehydrogenase operon transcriptional activator AcoR	sigma-54 dependent transcriptional regulator
PP_0547	AAN66174	2246.34	0.611868	0.317363	1.92797	0.0538587	0.172671	K02558	mpl; UDP-N-acetylmuramate: L-alanyl-gamma-D-glutamyl-meso-diaminopimelate ligase [EC:6.3.2.45]	UDP-N-acetylmuramate:L-alanyl-gamma-D-glutamyl-meso-diaminopimelate ligase
PP_0548	AAN66175	870.73	-0.0061556	0.370935	-0.0165948	0.98676	0.996712	K03186	ubiX, bsdB, PAD1; flavin prenyltransferase [EC:2.5.1.129]	putative phenylacrylic acid decarboxylase, padA1
PP_0549	AAN66176	1026	-2.20983	0.433061	-5.1028	3.35e-07	8.7e-06		NA	putative Lipoprotein
PP_0550	AAN66177	10103.2	-2.2674	0.45478	-4.9857	6.17e-07	1.44e-05		NA	conserved protein of unknown function
PP_0551	AAN66178	3455.79	-0.358885	0.355547	-1.00939	0.312789	0.573632		NA	MORN domain protein
PP_0552	AAN66179	705.55	-0.781289	0.296107	-2.63853	0.00832658	0.0433548	K00004	BDH, butB; (R,R)-butanediol dehydrogenase / meso-butanediol dehydrogenase / diacetyl reductase [EC:1.1.1.4 1.1.1.- 1.1.1.303]	2,3-butanediol dehydrogenase
PP_0553	AAN66180	621.635	0.160348	0.97875	0.163829	0.869865	0.964604	K00627	DLAT, aceF, pdhC; pyruvate dehydrogenase E2 component (dihydrolipoyllysine-residue acetyltransferase) [EC:2.3.1.12]	Dihydrolipoyllysine-residue acetyltransferase component of acetoin cleaving system
PP_0554	AAN66181	296.05	0.320629	0.789417	0.40616	0.684625	0.885076	K21417	acoB; acetoin:2,6-dichlorophenolindophenol oxidoreductase subunit beta [EC:1.1.1.-]	Acetoin:2,6-dichlorophenolindophenol oxidoreductase subunit beta
PP_0555	AAN66182	447.224	0.410973	0.746042	0.550871	0.581722	0.814094	K21416	acoA; acetoin:2,6-dichlorophenolindophenol oxidoreductase subunit alpha [EC:1.1.1.-]	Acetoin:2,6-dichlorophenolindophenol oxidoreductase subunit alpha
PP_0556	AAN66183	843.535	0.0967525	1.00572	0.0962025	0.92336	0.979141		NA	Acetoin catabolism protein
PP_0557	AAN66184	3031.54	-1.33323	0.365012	-3.65255	0.000259647	0.00257601	K21405	acoR; sigma-54 dependent transcriptional regulator, acetoin dehydrogenase operon transcriptional activator AcoR	Acetoin catabolism regulatory protein
PP_0558	AAN66185	5730.35	1.85776	0.403727	4.60153	4.19e-06	7.69e-05	K01961	accC; acetyl-CoA carboxylase, biotin carboxylase subunit [EC:6.4.1.2 6.3.4.14]	acetyl-CoA carboxylase - biotin carboxylase subunit
PP_0559	AAN66186	2050.25	2.074	0.355085	5.84085	5.19e-09	2.34e-07	K02160	accB, bccP; acetyl-CoA carboxylase biotin carboxyl carrier protein	acetyl-CoA carboxylase - biotin carboxyl carrier subunit
PP_0560	AAN66187	920.791	0.930804	0.385147	2.41675	0.0156597	0.0695237	K03786	aroQ, qutE; 3-dehydroquinate dehydratase II [EC:4.2.1.10]	3-dehydroquinate dehydratase 1, type II
PP_0561	AAN66188	975.035	0.846543	0.599889	1.41117	0.158195	0.369101	K04084	dsbD, dipZ; thioredoxin:protein disulfide reductase [EC:1.8.4.16]	thiol/disulfide interchange protein 1
PP_0562	AAN66189	2613.07	0.236975	0.347598	0.681751	0.495396	0.752787		NA	Methyl-accepting chemotaxis protein CtpL
PP_0563	AAN66190	4053.63	-0.190103	0.392352	-0.484521	0.628016	0.844847		NA	Response regulator
PP_0564	AAN66191	2693.18	1.31995	0.420414	3.13964	0.00169154	0.0120233		NA	conserved protein of unknown function
PP_0565	AAN66192	1265.3	0.361085	0.371311	0.972459	0.330822	0.595333		NA	putative enzyme
PP_0566	AAN66193	532.197	0.291335	0.260352	1.119	0.263138	0.520489	K03113	EIF1, SUI1; translation initiation factor 1	translation-related factor
PP_0567	AAN66194	2389.71	0.348312	0.331035	1.05219	0.292712	0.551974	K01585	speA; arginine decarboxylase [EC:4.1.1.19]	Biosynthetic arginine decarboxylase
PP_0568	AAN66195	145.235	0.153732	0.332994	0.461666	0.644321	0.856668		NA	conserved protein of unknown function
PP_0569	AAN66196	698.243	0.240345	0.824902	0.291362	0.770774	0.925775	K03327	SLC47A, MATE, DTX; MATE family, multidrug and toxin extrusion protein	MATE efflux family protein
PP_0570	AAN66197	4729.15	0.439416	0.275998	1.5921	0.111363	0.29024	K06894	yfhM; alpha-2-macroglobulin	lipoprotein of unknown function
PP_0571	AAN66198	320.497	0.0384828	0.456806	0.0842431	0.932863	0.981221		NA	conserved membrane protein of unknown function
PP_0572	AAN66199	2017.35	0.136602	0.640319	0.213334	0.831066	0.950678	K05367	pbpC; penicillin-binding protein 1C [EC:2.4.99.28]	peptidoglycan glycosyltransferase
PP_0573	AAN66200	4439.19	-1.47006	0.363176	-4.0478	5.17e-05	0.0006395		NA	conserved protein of unknown function
PP_0574	AAN66201	11827.2	-0.436614	0.388535	-1.12374	0.261121	0.517683		NA	DNA-binding response regulator, LuxR family
PP_0575	AAN66202	2555.81	-1.28456	0.361036	-3.55799	0.000373704	0.00344793	K02278	cpaA, tadV; prepilin peptidase CpaA [EC:3.4.23.43]	conserved membrane protein of unknown function
PP_0576	AAN66203	2753.76	-1.94047	0.424005	-4.57654	4.73e-06	8.54e-05		NA	putative Lipoprotein
PP_0577	AAN66204	875.919	0.0402667	0.255654	0.157504	0.874847	0.965289		NA	conserved protein of unknown function
PP_0578	AAN66205	638.612	0.0912351	0.356978	0.255576	0.798278	0.938696	K06219	smtA, cmoM; tRNA 5-carboxymethoxyuridine methyltransferase [EC:2.1.1.-]	putative Methyltransferase
PP_0579	AAN66206	297.804	-0.283398	0.4458	-0.635708	0.524967	0.770143		NA	conserved protein of unknown function
PP_0580	AAN66207	491.335	0.641283	0.285904	2.243	0.0248969	0.0986991		NA	MaoC domain protein
PP_0581	AAN66208	1784.65	0.796853	0.38928	2.04699	0.0406591	0.14271	K00059	fabG, OAR1; 3-oxoacyl-[acyl-carrier protein] reductase [EC:1.1.1.100]	3-oxoacyl-(Acyl-carrier-protein) reductase
PP_0582	AAN66209	1449.01	0.154498	0.215892	0.715628	0.474221	0.732562	K00626	ACAT, atoB; acetyl-CoA C-acetyltransferase [EC:2.3.1.9]	Thiolase family protein
PP_0583	AAN66210	488.54	-0.29859	0.327097	-0.912849	0.361322	0.631172		NA	Transcriptional regulator, AraC family
PP_0584	AAN66211	5002.11	0.0465952	0.322115	0.144654	0.884984	0.968031	K03406	mcp; methyl-accepting chemotaxis protein	Methyl-accepting chemotaxis transducer
PP_0585	AAN66212	328.788	-0.51312	0.462362	-1.10978	0.267094	0.523945	K19591	cueR; MerR family transcriptional regulator, copper efflux regulator	putative metal-sensitive transcriptional regulator, MerR family
PP_0586	AAN66213	3557.43	0.692376	0.321893	2.15095	0.0314799	0.117402	K17686	copA, ctpA, ATP7; P-type Cu+ transporter [EC:7.2.2.8]	cadmium translocating P-type ATPase
PP_0587	AAN66214	801.967	0.683055	0.474033	1.44095	0.1496	0.353856		NA	conserved exported protein of unknown function
PP_0588	AAN66215	466.959	1.12797	0.687043	1.64177	0.100637	0.269849	K07213	ATOX1, ATX1, copZ, golB; copper chaperone	putative copper-binding chaperone
PP_0589	AAN66216	1205.56	0.667795	0.322145	2.07296	0.0381756	0.135845	K07552	bcr, tcaB; MFS transporter, DHA1 family, multidrug resistance protein	Bcr/CflA family multidrug resistance transporter
PP_0590	AAN66217	494.984	0.153831	0.26071	0.590046	0.55516	0.795172		NA	Transcriptional regulator, ArsR family
PP_0591	AAN66218	1056.87	0.176868	0.46865	0.377398	0.705878	0.894586	K21053	ade; adenine deaminase [EC:3.5.4.2]	Adenine deaminase
PP_0592	AAN66219	1123.23	0.514575	0.484649	1.06175	0.28835	0.54761		NA	Oxidoreductase, short chain dehydrogenase/reductase family
PP_0593	AAN66220	503.089	0.157101	0.31514	0.498511	0.618124	0.839113		NA	putative ribosome-binding factor
PP_0594	AAN66221	389.382	0.567295	0.456	1.24407	0.213474	0.452933	K09017	rutR; TetR/AcrR family transcriptional regulator	Transcriptional regulator, TetR family
PP_0595	AAN66222	517.549	0.362317	0.300491	1.20575	0.227914	0.473985	K21699	bauR; LysR family transcriptional regulator, transcriptional activator for bauABCD operon	Transcriptional regulator, LysR family
PP_0596	AAN66223	44678.7	-3.11202	0.603295	-5.15837	2.49e-07	6.92e-06	K00822	E2.6.1.18; beta-alanine--pyruvate transaminase [EC:2.6.1.18]	Omega-amino acid--pyruvate aminotransferase
PP_0597	AAN66224	19862.2	-3.36857	0.601644	-5.59894	2.16e-08	8.31e-07	K00140	mmsA, iolA, ALDH6A1; malonate-semialdehyde dehydrogenase (acetylating) / methylmalonate-semialdehyde dehydrogenase [EC:1.2.1.18 1.2.1.27]	methylmalonate-semialdehyde dehydrogenase
PP_0599	AAN66225	1358.72	0.524227	0.338807	1.54727	0.121798	0.30858		NA	paraquat-inducible protein B
PP_0600	AAN66226	2366.12	0.207057	0.555237	0.372916	0.709211	0.897161	K02968	RP-S20, rpsT; small subunit ribosomal protein S20	30S ribosomal protein S20
PP_0601	AAN66227	920.927	0.796357	0.430817	1.84848	0.0645326	0.197609	K03980	murJ, mviN; putative peptidoglycan lipid II flippase	lipid II flippase
PP_0602	AAN66228	1234.27	1.11743	0.342682	3.26083	0.00111086	0.00856193	K11753	ribF; riboflavin kinase / FMN adenylyltransferase [EC:2.7.1.26 2.7.7.2]	bifunctional riboflavin kinase / FMN adenylyltransferaseFMN adenylyltransferase
PP_0603	AAN66229	3719.94	1.10717	0.445308	2.48629	0.0129083	0.0604578	K01870	IARS, ileS; isoleucyl-tRNA synthetase [EC:6.1.1.5]	Isoleucine--tRNA ligase
PP_0604	AAN66230	616.084	0.574254	0.52573	1.0923	0.274702	0.532405	K03101	lspA; signal peptidase II [EC:3.4.23.36]	Lipoprotein signal peptidase
PP_0605	AAN66231	849.703	0.15475	0.701552	0.220582	0.825418	0.9479	K03774	slpA; FKBP-type peptidyl-prolyl cis-trans isomerase SlpA [EC:5.2.1.8]	peptidylprolyl isomerase
PP_0606	AAN66232	1938.73	0.435684	0.541301	0.804882	0.420888	0.686641	K03527	ispH, lytB; 4-hydroxy-3-methylbut-2-en-1-yl diphosphate reductase [EC:1.17.7.4]	4-hydroxy-3-methylbut-2-enyl diphosphate reductase
PP_0607	AAN66233	126.895	0.112104	0.783693	0.143046	0.886254	0.968486		NA	putative Type IV pili biogenesis protein FimT
PP_0608	AAN66234	33.3904	0.351979	0.621367	0.56646	0.571081	0.807464		NA	putative type 4 fimbrial biogenesis protein
PP_0609	AAN66235	110.161	0.602555	0.336194	1.79228	0.0730874	0.215197		NA	conserved exported protein of unknown function
PP_0610	AAN66236	134.466	0.534557	0.562565	0.950213	0.342004	0.607986		NA	conserved exported protein of unknown function
PP_0611	AAN66237	303.3	0.929247	0.344904	2.69422	0.00705541	0.0381747	K02655	pilE; type IV pilus assembly protein PilE	Type IV pili biogenesis protein PilE
[truncated: 5,170 more rows]

## Sheet: Supplemental_Table_5_N_P_0.12
Supplemental Table 5. DESeq2 output comparing N- and P- stress transcriptome composition at a dilution rate of 0.12 hr-1. Positive log2FoldChange, enriched P-stress 0.12 hr-1. Negative log2FoldChange, enriched N-stress 0.12 hr-1.
[truncated: 5,768 more rows]

[truncated: 6 more sheets: Supplemental_Table_6_C_B_0.12, Supplemental_Table_7_N_B_0.12, Supplemental_Table_8_P_B_0.12, Supp._Table_9_0.12_vs_0.48, Supp_Table_10_Bal_vs_all, Supplemental_Table_11_B_B_N0.48]
